# Supplementary material for: Proteomic Identification and Quantification of Basal Endogenous Proteins in the Ileal Digesta of Growing Pigs
Source: Animals (Basel). 2024 Jul 7;14(13):2000. doi: 10.3390/ani14132000 (PMC11240675; doi:10.3390/ani14132000)
Supplement: Supplementary file 1 [file animals-14-02000-s001.zip]

Archive with 1 entries (1 files):
- animals-3054523-supplementary.xlsx
