# Supplementary material for: Proteomic Identification and Quantification of Basal Endogenous Proteins in the Ileal Digesta of Growing Pigs
Source: Animals (Basel). 2024 Jul 7;14(13):2000. doi: 10.3390/ani14132000 (PMC11240675; doi:10.3390/ani14132000)
Supplement: Supplementary file 1 [file animals-14-02000-s001.zip › animals-3054523-supplementary.xlsx]

## Sheet: Table S1
Table S1. Abundance of endogenous proteins identified in the digesta of growing pigs fed NFD and CAS diets
Accession	Accession	GEN	Description	Peptide_count	Unique_peptides	Confidence_score	Mass	NFD1	NFD2	NFD3	CAS1	CAS2	CAS3
P01846;A0A0A0MY58;A0A286ZNH4;A0A287A1M4;A0A287ARX1;A0A287BP38	P01846		Ig lambda chain C region OS=Sus scrofa OX=9823 PE=1 SV=1	17	15	90.8692	11174.4	281.388	267.692	416.146	398.971	321.645	401.349
P00761;A0A287B5W2	P00761		Trypsin OS=Sus scrofa OX=9823 PE=1 SV=1	32	32	159.765	25093.8	99.8093	136.833	229.092	244.793	176.678	177.533
P09955;F1SKC7	P09955	CPB1	Carboxypeptidase B OS=Sus scrofa OX=9823 GN=CPB1 PE=1 SV=5	46	42	345.274	47780.5	72.5053	105.253	146.549	145	88.8697	169.025
A0A287A042	A0A287A042	MGAM	Maltase-glucoamylase OS=Sus scrofa OX=9823 GN=MGAM PE=1 SV=1	199	181	1399.03	208133	96.4053	107.37	175.629	125.04	141.653	114.8
A0A5G2RGB6	A0A5G2RGB6	MEP1B	Meprin A subunit OS=Sus scrofa OX=9823 GN=MEP1B PE=1 SV=1	23	1	206.688	80373.8	65.0055	62.1603	116.051	98.7726	100.494	117.058
K7GMF9;A0A5G2QI26;A0A5G2QM04;A0A5G2QP78;A0A5G2QPR2;F1SK03	K7GMF9	ANPEP	Aminopeptidase OS=Sus scrofa OX=9823 GN=ANPEP PE=1 SV=1	62	2	703.343	109233	88.5175	93.3222	141.174	96.4056	87.6629	101.742
C6L245	C6L245	try	Putative trypsinogen OS=Sus scrofa OX=9823 GN=try PE=1 SV=1	20	19	138.102	26919	56.1997	64.2638	113.849	103.371	72.353	97.4551
F1RRW5;A0A5G2QTW5;A0A5G2QY75;F1RRW4;K7GRU7	F1RRW5	ACE	Angiotensin-converting enzyme OS=Sus scrofa OX=9823 GN=ACE PE=1 SV=3	50	48	299.124	151168	51.3153	54.3756	87.0992	61.65	96.9672	100.884
I3LHI7	I3LHI7	LOC100621820	Peptidase S1 domain-containing protein OS=Sus scrofa OX=9823 GN=LOC100621820 PE=4 SV=2	15	15	72.5724	28411.9	9.89705	16.4012	23.1572	111.731	45.5999	92.6186
P08419;A0A5G2QNC4;A0A5G2RC12;F1SAG6;F1SE20;Q8SQ23	P08419	CELA2A	Chymotrypsin-like elastase family member 2A OS=Sus scrofa OX=9823 GN=CELA2A PE=1 SV=1	21	20	103.185	29269.8	96.7194	117.967	185.954	88.833	70.4062	85.9846
A0A287AG02;A0A5G2QEP8	A0A5G2QEP8	LRRIQ3	Leucine rich repeats and IQ motif containing 3 OS=Sus scrofa OX=9823 GN=LRRIQ3 PE=4 SV=1	6	3	33.5137	67641.2	96.2026	124.055	173.371	113.995	21.4475	109.613
A0A287AT48	A0A287AT48	LOC100153899	Alpha-1-antichymotrypsin 2 OS=Sus scrofa OX=9823 GN=LOC100156325 PE=1 SV=1	17	4	201.464	47147.9	31.6425	41.3416	64.0895	118.579	39.8824	83.748
A0A287B626	A0A287B626		IgA constant region OS=Sus scrofa OX=9823 PE=1 SV=2	30	26	194.382	45083.2	46.5453	62.6017	103.679	94.4808	55.3303	90.6512
P08132;A0A287B583;A0A287AYJ2;F1SLC4	A0A287AYJ2	ANXA4	Annexin A4 OS=Sus scrofa OX=9823 GN=ANXA4 PE=1 SV=2	22	20	137.337	36056.9	49.9397	67.7341	121.869	85.0726	90.6926	64.3785
P80310;A0A5S6H0X2	P80310	S100A12	Protein S100-A12 OS=Sus scrofa OX=9823 GN=S100A12 PE=1 SV=2	22	22	120.062	10745.3	27.4869	35.9933	53.1513	86.4272	59.1405	90.3851
I3LI68;I3LUN9;P56729	P56729	SI	Sucrase-isomaltase_ intestinal OS=Sus scrofa OX=9823 GN=SI PE=1 SV=2	112	99	843.293	179633	50.5529	62.353	92.2467	82.3012	67.3184	83.1598
I3LCF8	I3LCF8	CTRL	Chymotrypsin like OS=Sus scrofa OX=9823 GN=CTRL PE=4 SV=2	16	15	98.5133	28700.4	18.0185	17.7413	34.1202	100.772	45.5649	69.403
F1STN0;A0A287BQT0	F1STN0	SMPDL3B	Sphingomyelin phosphodiesterase acid like 3B OS=Sus scrofa OX=9823 GN=SMPDL3B PE=1 SV=3	29	5	261.95	44895	33.8404	47.1374	69.0568	75.6041	56.8305	72.3157
A0A286ZTL5;A0A287BSF4	A0A286ZTL5	WDR31	WD repeat domain 31 OS=Sus scrofa OX=9823 GN=WDR31 PE=4 SV=2	5	2	27.097	41715.3	18.5749	20.3311	32.0178	62.6584	86.5563	48.8914
A0A287BPD6;A0A5K1U856;K7GMJ2	A0A287BPD6	MME	Neprilysin OS=Sus scrofa OX=9823 GN=MME PE=1 SV=1	31	29	218.008	86440.5	53.1082	58.2201	94.462	64.9549	53.6569	77.4203
P09954;A0A287AIQ3;A0A5G2QHP7;F1SMS2	P09954	CPA1	Carboxypeptidase A1 OS=Sus scrofa OX=9823 GN=CPA1 PE=1 SV=2	29	28	190.758	47349.4	54.9003	49.0124	81.9736	68.8604	68.4157	57.5906
A0A5G2RDG3;F1RQT1	A0A5G2RDG3	NAALADL1	N-acetylated alpha-linked acidic dipeptidase like 1 OS=Sus scrofa OX=9823 GN=NAALADL1 PE=1 SV=1	43	42	350.319	83710.9	37.9031	59.4755	89.26	73.7823	38.3695	80.0292
F6Q697;K7GME6	K7GME6	S100A9	S100 calcium binding protein A9 OS=Sus scrofa OX=9823 GN=S100A9 PE=1 SV=1	22	20	106.945	13012.8	29.905	35.23	51.019	62.3527	54.5665	66.5451
F1SCC9	F1SCC9	LOC106504545	SERPIN domain-containing protein OS=Sus scrofa OX=9823 GN=LOC106504545 PE=1 SV=2	49	33	234.612	46619.5	39.4244	50.0022	66.3217	62.7762	49.0401	69.1894
F1SUW2	F1SUW2	CTRC	Chymotrypsin-C OS=Sus scrofa OX=9823 GN=CTRC PE=4 SV=2	20	19	152.334	29478	51.4517	54.8472	97.7275	66.9385	60.5008	52.2285
A0A286ZLI2	A0A286ZLI2	JAK1	Tyrosine-protein kinase OS=Sus scrofa OX=9823 GN=JAK1 PE=1 SV=1	10	7	52.6879	134999	42.1599	42.114	62.8596	54.096	50.4451	58.2241
A0A5G2Q8I9;F1SLX2;K7GQ48	A0A5G2Q8I9	A2M	Alpha-2-macroglobulin OS=Sus scrofa OX=9823 GN=A2M PE=1 SV=1	70	66	519.932	165475	34.9203	36.949	52.9618	51.4053	50.9986	57.8987
P50447;F1SCF0;A0A287ALA1	P50447	SERPINA1	Alpha-1-antitrypsin OS=Sus scrofa OX=9823 GN=SERPINA1 PE=2 SV=1	27	26	154.644	47479.3	41.256	44.7794	59.9913	58.8314	47.7027	51.9719
F1SAL4;A0A287BS94;A0A5G2R2G7;F1SHK9;F1SNB2	A0A5G2R2G7	TTC6	Tetratricopeptide repeat domain 6	34	11	232.524	80365.3	23.8241	44.4935	68.2401	56.2095	42.945	49.3835
A0A287B1R1;F1S4D0;A0A287BC61	A0A287B1R1	CLCA4	Chloride channel accessory 4 OS=Sus scrofa OX=9823 GN=CLCA4 PE=1 SV=1	43	9	438.671	101173	34.5557	37.4895	54.4588	45.9737	50.3459	48.4204
P00772;A0A5G2QIP4	A0A5G2QIP4	CELA1	Chymotrypsin-like elastase family member 1 OS=Sus scrofa OX=9823 GN=CELA1 PE=1 SV=1	23	22	163.585	29277.7	30.4044	27.8035	50.0608	48.5013	41.0969	52.3547
K7GMV8;A0A5G2QJ46	K7GMV8	ENPP3	Ectonucleotide pyrophosphatase/phosphodiesterase 3 OS=Sus scrofa OX=9823 GN=ENPP3 PE=1 SV=2	52	49	355.392	101726	32.4684	51.8708	81.5794	49.9595	29.124	52.903
A0A287BCE6;I3LT38	A0A287BCE6	FCGBP	FCGBP protein OS=Sus scrofa OX=9823 GN=FCGBP PE=1 SV=1	62	59	373.379	277371	15.7588	34.8389	50.7877	55.5219	14.6878	61.5167
A0A287ADL4;A0A287A0N2;A0A287B644;F1SEY8;F1SEZ3;A0A5G2RA19;Q29244	A0A287ADL4	PIGR	Polymeric immunoglobulin receptor OS=Sus scrofa OX=9823 GN=PIGR PE=1 SV=1	41	31	244.869	87950.4	54.3651	36.5076	63.3205	34.5659	50.3074	38.4866
C3S7K5	C3S7K5	S100A8	Protein S100 OS=Sus scrofa OX=9823 GN=S100A8 PE=1 SV=1	30	27	215.101	10473	8.35644	13.4921	29.5935	45.878	24.0859	52.9556
A0A286ZLR4;A0A287BIU6;A0A287BND0	A0A287BIU6	LCORL	Ligand dependent nuclear receptor corepressor like OS=Sus scrofa OX=9823 GN=LCORL PE=4 SV=1	5	2	40.1612	63984.8	16.6436	15.1372	23.9807	39.2266	35.1677	43.4692
A0A287A375;A0A5G2QS51;F1SRR8	A0A287A375	MGAM2	Maltase-glucoamylase 2 (putative) OS=Sus scrofa OX=9823 GN=MGAM2 PE=1 SV=2	41	28	278.909	277499	16.1479	27.3117	36.2735	44.9715	24.4379	47.9996
F1SGG3;A0A286ZL11;A0A287A2M2	F1SGG3	KRT1	Keratin_ type II cytoskeletal 1 OS=Sus scrofa OX=9823 GN=KRT1 PE=1 SV=2	34	22	210.57	65045	34.3681	40.4445	66.1089	45.7911	32.8255	37.3954
F1S6S9	F1S6S9	PRTN3	Proteinase 3 OS=Sus scrofa OX=9823 GN=PRTN3 PE=1 SV=3	5	4	32.3491	29597.7	38.3605	33.8819	64.3373	37.2944	38.9857	34.6418
P15145;A0A287A2A4;A0A287B344;A0A287BNM8;A0A287BNZ1;A0A287BQL1;A0A5G2R5R7;F1SM53	A0A287B344	ZNF532	Aminopeptidase N OS=Sus scrofa OX=9823 GN=ANPEP PE=1 SV=4	80	18	670.899	109175	34.155	36.009	54.473	37.1987	33.8253	39.258
P00690	P00690	AMY2	Pancreatic alpha-amylase OS=Sus scrofa OX=9823 GN=AMY2 PE=1 SV=3	125	65	565.375	57827.6	12.9514	13.4994	17.0126	40.4447	30.3266	37.2364
A0A287A9M0;A0A287A9P3;A0A287BBZ8;F1SQ52;A0A5G2QV75	A0A287A9M0	MYLK	Myosin light chain kinase_ smooth muscle OS=Sus scrofa OX=9823 GN=MYLK PE=1 SV=1	9	8	38.1223	219144	26.96	28.9008	44.6841	33.6107	40.6363	26.1186
A0A287AUI5	A0A287AUI5	ANK2	Ankyrin-2 OS=Sus scrofa OX=9823 GN=ANK2 PE=1 SV=2	13	10	64.309	205761	6.52952	11.0108	12.738	41.6204	29.6297	27.0291
A0A287A6D8;I3LTJ1	A0A287A6D8	PLXNA1	Plexin A1 OS=Sus scrofa OX=9823 GN=PLXNA1 PE=1 SV=1	11	8	75.7791	215263	3.16744	2.66643	4.377	27.2835	8.96103	61.5081
A0A287BQW1;A0A480L5Q2;F1S0C0	A0A287BQW1	METAP1	Methionine aminopeptidase OS=Sus scrofa OX=9823 GN=METAP1 PE=1 SV=2	4	3	26.8574	42282.7	13.5651	14.1001	20.397	29.7305	29.9099	34.2772
A0A286ZZ91;F1S637;Q28990	A0A286ZZ91	OVGP1	Oviduct-specific glycoprotein OS=Sus scrofa OX=9823 GN=OVGP1 PE=4 SV=1	2	2	13.851	56463.6	8.35356	8.4413	11.0767	34.4894	21.5161	33.7431
A0A5G2R2I6;A0A5S6H0Q1;A0A5S6HL47;A0A5S6I759;Q3I5G7;A0A5S6HHB4	A0A5G2R2I6	SNCA	Alpha-synuclein OS=Sus scrofa OX=9823 GN=SNCA PE=1 SV=1	2	2	13.0131	11653.5	6.83842	6.2387	9.47348	27.0863	30.5726	30.1635
K7GRB9;A0A5G2QPE3;A0A5G2QPU8;A0A5G2QZY5;F1SPV0;K7GLW0;K7GMX6;K7GNE5	K7GRB9	GK	Glycerol kinase OS=Sus scrofa OX=9823 GN=GK PE=1 SV=2	5	5	33.1338	64129.2	18.0149	21.8617	31.0096	32.5574	23.0324	32.1968
A0A287BAB3	A0A287BAB3		Ig-like domain-containing protein OS=Sus scrofa OX=9823 PE=4 SV=2	18	6	154.021	18294.3	25.5507	22.9652	35.0314	30.6411	25.6485	30.7317
A0A286ZIM1	A0A286ZIM1		Ig-like domain-containing protein OS=Sus scrofa OX=9823 PE=4 SV=2	14	9	74.6826	10781	28.4684	23.7682	34.5548	28.6818	27.4505	30.1978
A0A287B9B3;A0A5G2QN21;A0A287AJI4;A0A5G2QSG7;A0A5G2RFF8;A0A5G2R885	A0A287B9B3	SERPINF2	Alpha-2-antiplasmin isoform X2 OS=Sus scrofa OX=9823 GN=SERPINF2 PE=1 SV=1	14	13	85.5167	62896.8	11.3462	10.1812	14.429	19.6869	29.7366	34.1428
A0A5G2QSL2;I3LJ52;A0A5G2R980	A0A5G2QSL2	CTRB2	Peptidase S1 domain-containing protein OS=Sus scrofa OX=9823 GN=CTRB2 PE=4 SV=1	11	9	75.0586	26370.8	11.6231	11.0165	16.9875	32.7299	14.7479	34.4574
P80015;A0A5G2R5E9	P80015	AZU1	Azurocidin OS=Sus scrofa OX=9823 GN=AZU1 PE=1 SV=2	9	8	76.7826	27381.4	9.65628	13.2766	16.0536	29.0518	21.3747	31.3216
I3LSA5	I3LSA5	AMY	Alpha-amylase OS=Sus scrofa OX=9823 GN=LOC100153446 PE=3 SV=2	66	12	637.442	56545.3	11.562	11.5258	15.5672	25.3061	27.4422	26.6381
A0A5G2QAG3;A0A5G2QA84	A0A5G2QAG3	LAP3	Cytosol aminopeptidase OS=Sus scrofa OX=9823 GN=LAP3 PE=1 SV=1	46	11	321.34	59043	74.311	78.056	149.333	15.618	52.4553	11.3015
A0A287AW14;F1RJ68	A0A287AW14	OLFM4	Olfactomedin 4 OS=Sus scrofa OX=9823 GN=OLFM4 PE=1 SV=1	5	5	37.96	47755.8	39.9852	26.5778	44.4856	18.6435	41.6813	17.8599
A0A286ZIU5;A0A287ARJ8;A0A287AVA9;F1SCC6	A0A287ARJ8	LOC100153899	Alpha-1-antichymotrypsin 2 OS=Sus scrofa OX=9823 GN=LOC100156325 PE=1 SV=1	21	9	156.361	47197.2	11.0055	12.2825	17.1675	39.5106	12.1625	26.4645
A0A5S8KUU6;P09889	A0A5S8KUU6	ACP5	Tartrate-resistant acid phosphatase type 5 OS=Sus scrofa OX=9823 GN=ACP5 PE=4 SV=1	4	4	25.3693	41710.6	14.6722	35.9922	45.4148	32.007	20.1666	24.1589
A0A287A0E9;A0A5G2R3S7;F1S4C9	A0A287A0E9	CLCA1	Calcium-activated chloride channel regulator 1 OS=Sus scrofa OX=9823 GN=CLCA1 PE=1 SV=1	65	19	524.659	100976	21.6028	21.6542	36.2368	25.7281	21.4687	26.7709
F2Z5B1	F2Z5B1	SERPINB1	Serpin family B member 1	30	2	279.389	46590.4	20.3213	21.5636	28.9457	25.2577	21.9391	26.678
Q4A3R3;Q4A3R3-2	Q4A3R3	DMBT1	Deleted in malignant brain tumors 1 protein OS=Sus scrofa OX=9823 GN=DMBT1 PE=2 SV=1	22	19	119.656	135133	13.4659	14.6886	22.797	23.6183	18.2935	28.6591
A0A5G2R646;F1SRN4	A0A5G2R646	TRIO	Non-specific serine/threonine protein kinase OS=Sus scrofa OX=9823 GN=TRIO PE=1 SV=1	5	4	34.6372	350772	2.31564	7.92942	13.037	22.4404	28.0549	18.884
A0A5G2QKV4;A0A5G2RGS9;F1S1B9	F1S1B9	DHRS11	Dehydrogenase/reductase 11	4	3	30.681	36580	2.2562	3.37627	6.44442	21.8291	16.6606	25.2262
P50390;A0A5G2QIE9;A0A5S6GPG9;A0A5G2R5I8	P50390	TTR	Transthyretin OS=Sus scrofa OX=9823 GN=TTR PE=1 SV=1	11	10	77.6242	16195.5	14.4075	14.0375	22.9077	20.908	19.4961	23.12
A0A286ZMI9;A0A287A818;A0A287BFR5;A0A5G2RG97	A0A286ZMI9	SACS	Sacsin isoform X1 OS=Sus scrofa OX=9823 GN=SACS PE=4 SV=1	26	21	135.983	524954	12.3357	15.0457	19.3729	23.8473	23.6117	15.7546
P22411;A0A5G2Q7G7;A0A5G2QXK4;A0A2C9F3H7;A0A5S6GG63;K7GMK0	P22411	DPP4	Dipeptidyl peptidase 4 OS=Sus scrofa OX=9823 GN=DPP4 PE=1 SV=3	62	55	379.396	88869.8	24.2394	22.3071	33.3503	19.0403	21.773	21.0776
F1SB67;A0A5G2R1Q1	F1SB67	IGF2R	Insulin like growth factor 2 receptor OS=Sus scrofa OX=9823 GN=IGF2R PE=1 SV=2	11	8	54.597	280266	18.6885	16.9389	27.284	15.2361	25.3482	21.2197
A0A075B7H9;A0A075B7I5	A0A075B7H9		Ig-like domain-containing protein OS=Sus scrofa OX=9823 PE=4 SV=7	9	5	47.0801	10698.8	12.563	14.0792	22.1764	19.709	18.2376	22.9516
A0A287B183	A0A287B183	ZGRF1	Zinc finger GRF-type containing 1 OS=Sus scrofa OX=9823 GN=ZGRF1 PE=4 SV=2	14	10	74.1422	231229	18.8953	20.1826	20.843	24.6854	14.199	21.4839
I3L719	I3L719	DPEP1	Dipeptidase OS=Sus scrofa OX=9823 GN=DPEP1 PE=1 SV=1	14	2	125.014	45154.2	10.578	11.8581	16.7527	21.299	17.341	21.6869
F1RRD4;A0A5G2R628	F1RRD4	TRANK1	Tetratricopeptide repeat and ankyrin repeat containing 1 OS=Sus scrofa OX=9823 GN=TRANK1 PE=4 SV=4	17	14	99.7019	339611	18.4183	17.3982	25.9224	21.0905	17.577	20.0001
A0A287AAN2;A0A287A1Z0;A0A480QKC9;A0A5G2QKW7;A0A5G2R7K5;A5D9J4;F1S5B1;I6L5M4;Q29576	A0A480QKC9	GBA3	Glucosylceramidase beta 3	109	50	682.749	218022	10.3723	13.6749	18.6428	22.4255	13.9993	22.0781
A0A287BDU7	A0A287BDU7	PZP	OVOS protein OS=Sus scrofa OX=9823 GN=PZP PE=1 SV=1	35	4	219.098	155709	9.62338	13.2542	16.2082	22.9864	10.1271	25.3581
F1SEL6	F1SEL6	GDF2	Growth differentiation factor 2 OS=Sus scrofa OX=9823 GN=GDF2 PE=3 SV=2	2	2	15.6449	48080.3	7.90389	9.72072	14.3705	17.5593	21.3288	17.9249
A0A287ATD0;A0A287APM4;F1SGI7	F1SGI7	KRT75	Keratin 75 OS=Sus scrofa OX=9823 GN=KRT75 PE=1 SV=1	22	12	142.385	58965.7	25.931	21.7568	34.7476	20.1519	18.5607	17.5852
A0A5G2QPZ8;A0A5G2QYN6;A0A5G2RCB2;F1RQN6;I3L8Z5	A0A5G2QPZ8	MEP1A	Meprin A subunit OS=Sus scrofa OX=9823 GN=MEP1A PE=1 SV=1	24	21	150.372	87240.7	17.0852	21.662	27.5054	23.1341	8.96964	23.3826
F1SP97	F1SP97	CCDC191	Coiled-coil domain containing 191 OS=Sus scrofa OX=9823 GN=CCDC191 PE=4 SV=2	3	3	22.9913	104260	15.6744	16.1087	27.5037	18.7419	20.7701	15.562
A0A5G2RJR8;F1S4T9	A0A5G2RJR8	PNLIP	Triacylglycerol lipase OS=Sus scrofa OX=9823 GN=PNLIP PE=3 SV=1	14	5	122.858	51053.1	5.32136	9.05221	12.5542	20.3763	16.4141	18.1695
A0A287AHX7;F1RYX3;A0A5G2R633	A0A287AHX7	CDHR5	Cadherin related family member 5 OS=Sus scrofa OX=9823 GN=CDHR5 PE=1 SV=1	22	22	154.553	88705.4	25.197	23.5519	35.6927	21.0507	10.5065	23.3483
A0A288CFV5;A0A5G2R5N9;P09571;A0A5G2RBB4	A0A288CFV5	TF	Serotransferrin OS=Sus scrofa OX=9823 GN=TF PE=3 SV=2	26	21	171.439	79326.5	17.7406	18.501	30.0847	19.9827	16.8101	18.1094
F1SJJ9;A0A287A4S2;I3LEH1	F1SJJ9	DIS3L	DIS3-like exonuclease 1 OS=Sus scrofa OX=9823 GN=DIS3L PE=3 SV=2	6	5	35.5543	122277	10.7405	7.57839	15.1077	9.16822	27.989	17.4594
P32194;A0A286ZKJ1;A0A286ZRJ1;A0A287AFU9;A0A287AXS4;A0A287BPW3;A0A5G2QDH1;A0A5G2QHA2;A0A5G2QHV2;A0A5G2QLV9;A0A5G2QR04;A0A5G2QU73;A0A5G2R7I0;P15175;P32195;P32196;P49930;P49931;P49932;P49933;P49934;P51524;P51525;P80054	P32196	NPG3	Protegrin-3	5	5	26.2888	17190.5	22.8425	23.6121	39.0206	16.4971	17.3765	18.8251
A0A286ZYM9;I3L554;A0A287BEE1;F1SE02	A0A286ZYM9	CEP128	Centrosomal protein 128 OS=Sus scrofa OX=9823 GN=CEP128 PE=4 SV=2	7	5	45.9241	129837	21.0952	15.1666	20.7649	17.7647	11.7582	23.1219
I3LDP2;Q28988	I3LDP2	CSTA	Cystatin A OS=Sus scrofa OX=9823 GN=CSTA PE=3 SV=1	2	1	13.9356	11664.3	16.541	15.0263	18.8892	18.141	16.4374	17.941
A0A5G2QJW3;A0A287ACT3;A0A287AZ06;A0A5G2QDJ3;A0A5G2QN82	A0A5G2QJW3	LCORL	Ligand dependent nuclear receptor corepressor like OS=Sus scrofa OX=9823 GN=LCORL PE=4 SV=1	12	7	74.835	213258	13.7753	11.8756	17.4382	15.9419	18.3645	17.1302
A0A287BK29	A0A287BK29	MTRES1	Mitochondrial transcription rescue factor 1 OS=Sus scrofa OX=9823 GN=MTRES1 PE=4 SV=1	2	1	11.4128	27750.9	16.091	12.9932	17.9486	15.6296	16.0144	18.1421
K7GLM4	K7GLM4	ACE2	Angiotensin-converting enzyme OS=Sus scrofa OX=9823 GN=ACE2 PE=1 SV=2	25	21	142.66	92724.1	9.45946	10.1906	14.6386	14.2046	16.3524	18.823
Q95334	Q95334	ENPEP	Glutamyl aminopeptidase OS=Sus scrofa OX=9823 GN=ENPEP PE=1 SV=1	84	29	565.761	108798	14.3335	12.9077	18.5818	16.4146	15.0044	17.5345
F1SMW8	F1SMW8	SERPINB10	Serpin family B member 10 OS=Sus scrofa OX=9823 GN=SERPINB10 PE=3 SV=1	18	16	126.25	45346.4	4.73668	10.7467	15.6358	19.6108	6.55261	22.2607
A0A287BHY5	A0A287BHY5	KRT2	Keratin 2 OS=Sus scrofa OX=9823 GN=KRT2 PE=1 SV=1	18	11	97.3581	66347.7	11.8601	11.8044	16.0286	14.9367	14.8664	18.4886
A0A287BD64	A0A287BD64	CELA3	Peptidase S1 domain-containing protein OS=Sus scrofa OX=9823 GN=LOC110261434 PE=4 SV=1	10	10	95.6282	29943.4	29.4777	30.8844	42.5053	17.2616	16.1376	13.6725
A0A286ZU93;F1RY44;A0A286ZWW7	A0A286ZU93	CDH17	Cadherin-17 OS=Sus scrofa OX=9823 GN=CDH17 PE=1 SV=2	5	4	31.2215	92860.6	8.23931	10.4808	13.5144	13.7242	18.3027	14.9054
F1SJB5;K7GLE1;P19619	F1SJB5	ANXA1	Annexin OS=Sus scrofa OX=9823 GN=ANXA1 PE=1 SV=3	14	10	121.549	39029.6	11.9717	15.4701	17.7656	16.0691	14.4066	15.9854
A0A287BQC8;A0A287B5V2;A0A287BEC0;A0A287BJL0;A0A5G2QR26;F1RUQ0;A0A287BJU0	A0A287BQC8	JCHAIN	Joining chain of multimeric IgA and IgM OS=Sus scrofa OX=9823 GN=JCHAIN PE=1 SV=1	3	3	20.9845	21893.3	9.93155	10.0259	16.1082	14.8088	15.1712	15.8199
P22412	P22412	DPEP1	Dipeptidase 1 OS=Sus scrofa OX=9823 GN=DPEP1 PE=1 SV=1	19	6	125.364	45156.1	9.03794	9.61513	13.0834	14.9065	14.9193	15.8186
P01025;A0A5G2QJA9;A0A5G2QME3;A0A5G2R5F3;A0A5G2RG14;F1SBS4;I3LTB8	A0A5G2QJA9	C3	Complement C3 OS=Sus scrofa OX=9823 GN=C3 PE=1 SV=2	30	28	189.028	188347	4.46937	7.05418	11.0077	15.3632	12.5619	16.8933
A0A287B7Q4	A0A287B7Q4	FAM151A	Family with sequence similarity 151 member A OS=Sus scrofa OX=9823 GN=FAM151A PE=3 SV=1	5	5	34.3304	64117.7	5.83861	9.89106	12.3903	15.693	10.5967	17.2839
A0A287A2X0;I3LLY8;A0A5G2RB36;A0A287BA49;A0A5G2QQK2;F1SGG5	A0A287A2X0	KRT79	Keratin 79 OS=Sus scrofa OX=9823 GN=KRT79 PE=1 SV=1	21	9	136.417	58896.7	16.4111	16.5246	19.2812	13.6708	15.936	12.8959
A0A287A2J3;A0A5G2QZM7	A0A287A2J3	CARS2	Cysteine--tRNA ligase OS=Sus scrofa OX=9823 GN=CARS2 PE=1 SV=1	10	8	50.8456	61557.6	10.7394	8.12173	12.3202	15.2008	10.2204	17.0121
A0A286ZR95;A0A287A329;A0A287BGQ4;A0A286ZKK1;A0A287AAS6;A0A287AFT6;A0A287AZC5;A0A287B813;A0A287BGM7;A0A287BH96;A0A481BYF2;A0A5G2QPB4;A0A5G2R4Y8;F1RQV4;F1SEK3;I3LCC0	A0A286ZR95	MTM1	Phosphatidylinositol-3,5-bisphosphate 3-phosphatase	4	3	16.8273	70363.9	11.0754	11.5374	16.1479	17.1798	10.2387	14.1101
A0A287A985	A0A287A985	ASPM	Assembly factor for spindle microtubules OS=Sus scrofa OX=9823 GN=ASPM PE=4 SV=2	20	12	112.62	348733	9.18301	11.218	14.0953	16.084	9.87212	14.3984
F6Q469	F6Q469	LOC100156325	Alpha-1-antichymotrypsin 2 OS=Sus scrofa OX=9823 GN=LOC100156325 PE=1 SV=1	20	8	155.934	46472.6	8.07709	12.0316	17.0016	16.738	8.6619	14.8503
A0A286ZRV2	A0A286ZRV2	TPI1	Triosephosphate isomerase OS=Sus scrofa OX=9823 GN=TPI1 PE=1 SV=2	1	1	5.6967	28256.2	0.0178766	0.621497	0.00464207	20.8798	0.0367894	19.1152
A0A5K1VJU7;F1S8R7	A0A5K1VJU7	HAUS3	HAUS augmin like complex subunit 3 OS=Sus scrofa OX=9823 GN=HAUS3 PE=3 SV=1	2	1	18.9274	54801.4	8.99811	9.46305	11.8437	14.1828	10.8332	14.9713
A0A5G2QCE4;A0A287AIL3;A0A287A5G2;A0A287AHA1;A0A5G2QBD2;A0A5G2RAZ8;F1RM16;F1RSJ8	A0A5G2QCE4	DYNC2H1	Cytoplasmic dynein 2 heavy chain 1 OS=Sus scrofa OX=9823 GN=DYNC2H1 PE=3 SV=1	19	14	101.442	496214	15.0685	14.2714	21.855	11.58	15.7845	12.3587
A0A5G2QSD1	A0A5G2QSD1	MUC2	Mucin-2 OS=Sus scrofa OX=9823 GN=MUC2 PE=1 SV=1	26	18	146.437	362606	6.76221	9.10813	12.4524	12.0683	13.4264	13.9729
F1S0K7	F1S0K7	KRT35	Keratin 35 OS=Sus scrofa OX=9823 GN=KRT35 PE=1 SV=1	8	4	71.242	51669.5	4.40925	6.73713	9.97445	14.1793	9.03764	15.9339
O77564;A0A287BBW9;I3LTL9;A0A5G2RJE2	O77564	FOLH1	Glutamate carboxypeptidase 2 OS=Sus scrofa OX=9823 GN=FOLH1 PE=1 SV=1	14	13	86.1155	84751.9	8.91679	8.49125	9.84859	13.842	11.3462	13.7846
A0A286ZLN6;A0A287A3T6	A0A286ZLN6		Ig-like domain-containing protein OS=Sus scrofa OX=9823 PE=4 SV=1	6	4	53.1877	16707	11.2106	11.2318	16.4342	12.5034	13.8133	12.5179
F1RL06	F1RL06	LOC100523213	Ig-like domain-containing protein OS=Sus scrofa OX=9823 GN=LOC100523213 PE=1 SV=4	11	9	63.5773	23096.1	10.8568	10.0296	13.1428	13.5361	11.8095	13.1225
I3LDF4;A0A5G2QU98;A0A5G2RG61;A0A5G2R146	I3LDF4	ADA	Adenosine deaminase OS=Sus scrofa OX=9823 GN=ADA PE=1 SV=2	28	26	202.594	44396.3	5.64872	14.7364	19.0796	13.7962	13.0769	11.1445
I3LVL5	I3LVL5	CRISP3	Cysteine rich secretory protein 3 OS=Sus scrofa OX=9823 GN=CRISP3 PE=1 SV=1	8	8	58.9387	27937.1	15.6309	13.2964	19.2196	13.4675	12.4709	11.7068
F1SM15;A0A5G2R9Z2	F1SM15	TRPM8	Transient receptor potential cation channel subfamily M member 8 OS=Sus scrofa OX=9823 GN=TRPM8 PE=4 SV=3	6	6	35.3509	129055	4.24456	4.4678	5.39853	12.8834	13.3041	11.1535
A0A286ZRD6;A0A287AFB0;F1SPS2	A0A287AFB0	SYN3	Synapsin III OS=Sus scrofa OX=9823 GN=SYN3 PE=1 SV=2	4	1	20.503	63549	12.6523	9.74166	9.18101	9.96883	15.4147	11.4934
A0A287BT51;F1RWD6;F1RWD9;A0A286ZU47;A0A287A071;A0A287AXE7;A0A287BHD1;A0A286ZIE1;A0A287ACN7;A0A287AVP3;A0A287B3L1;A0A287BMZ0;A0A5G2QUG5;A0A5G2QVV9;F1SNG4;I3LQM0	A0A287BT51	SVIL	Supervillin OS=Sus scrofa OX=9823 GN=SVIL PE=1 SV=1	8	7	48.1073	249872	7.8184	9.14801	14.6451	11.0719	13.0303	12.4852
A0A075B7I6;A0A287BMT4	A0A075B7I6		Ig-like domain-containing protein OS=Sus scrofa OX=9823 PE=4 SV=3	8	8	44.9863	10432.3	11.6969	10.166	16.2776	9.58797	13.899	12.6778
I3LUY9	I3LUY9	CRYBG3	Crystallin beta-gamma domain containing 3 OS=Sus scrofa OX=9823 GN=CRYBG3 PE=1 SV=2	17	16	84.7427	330854	7.90589	7.00167	9.60085	10.3227	14.3514	11.0017
A0A5G2R4P3;A0A286ZR26;A0A287A263;A0A287AKR3;A0A287BP43;I3L6Y9	A0A286ZR26	DICER1	Endoribonuclease Dicer OS=Sus scrofa OX=9823 GN=DICER1 PE=3 SV=1	13	6	74.8454	221845	11.1541	10.1579	13.8924	10.8876	12.4802	12.2098
A0A287BEI1	A0A287BEI1	KRT77	Keratin 77 OS=Sus scrofa OX=9823 GN=KRT77 PE=3 SV=2	13	8	90.1475	63594.2	13.2355	13.9688	17.6141	13.1957	10.5897	11.6082
A0A287BRA0	A0A287BRA0	OGFRL1	Opioid growth factor receptor like 1 OS=Sus scrofa OX=9823 GN=OGFRL1 PE=1 SV=2	6	5	28.0949	52755.2	9.70376	10.3746	14.1698	11.175	9.54976	13.8025
A0A287BGV4	A0A287BGV4	ATAD2B	ATPase family AAA domain containing 2B OS=Sus scrofa OX=9823 GN=ATAD2B PE=3 SV=1	6	4	37.1819	166182	2.14854	1.9391	2.62729	12.0856	10.1017	12.2151
A0A286ZZJ9;F1S4D1;A0A287B0H7	A0A287B0H7	LOC100512780	VWFA domain-containing protein	53	19	359.638	101249	8.5358	8.74111	12.9285	11.3448	11.7993	11.1993
A0A5G2QM19;F1RNW4;I3LR43;A0A5G2QW46;A0A5G2QMV2;A0A5G2QQV1;A0A5G2RE96	A0A5G2QM19	PEPD	Peptidase D OS=Sus scrofa OX=9823 GN=PEPD PE=1 SV=1	17	1	136.677	59461.6	8.74548	9.00419	13.1289	10.7141	12.4048	11.1448
A0A287AFI5;A0A287B368;A0A287BP24;I3L671	A0A287AFI5	ARHGEF3	Rho guanine nucleotide exchange factor 3 OS=Sus scrofa OX=9823 GN=ARHGEF3 PE=4 SV=1	6	5	29.8616	59128.6	10.797	10.6871	15.4408	11.6057	10.5899	11.5399
Q95333;A0A5S6GBB0;A0A287AHB6;A0A5G2QIJ2;A0A287BCW1	Q95333	XPNPEP2	Xaa-Pro aminopeptidase 2 OS=Sus scrofa OX=9823 GN=XPNPEP2 PE=1 SV=1	27	23	182.995	76326	8.58312	9.08481	11.276	10.9094	8.6456	13.7889
A0A5G2R2E2;F1RWH6;A0A5G2RA32	A0A5G2R2E2	CDK5RAP3	CDK5 regulatory subunit associated protein 3 OS=Sus scrofa OX=9823 GN=CDK5RAP3 PE=1 SV=1	4	3	32.032	55458.7	10.5675	14.7308	28.9934	17.1305	3.65685	11.7151
F1SGI2	F1SGI2	KRT84	Keratin 84 OS=Sus scrofa OX=9823 GN=KRT84 PE=1 SV=3	14	10	98.8623	64607.2	3.41678	6.24961	8.64202	14.8457	7.76821	8.1525
F1S5Q6;A0A287B611;A0A5G2RB90	F1S5Q6	FLT4	Vascular endothelial growth factor receptor 3 OS=Sus scrofa OX=9823 GN=FLT4 PE=1 SV=3	11	7	55.966	154887	3.3862	3.78578	4.85386	9.62665	9.86807	10.9174
A0A5G2QNW5;F1RRC2	A0A5G2QNW5	GOLGA4	Golgin A4 OS=Sus scrofa OX=9823 GN=GOLGA4 PE=4 SV=1	13	9	73.6269	262306	12.0899	9.04891	13.7825	7.96696	13.6202	8.58658
A0A286ZSN0;A0A286ZZG9;A0A286ZZK7;A0A287AEB8;A0A287B1C5;A0A5G2QD08	A0A286ZSN0	APC	APC regulator of WNT signaling pathway OS=Sus scrofa OX=9823 GN=APC PE=3 SV=2	14	12	92.9173	299152	20.5269	18.5087	25.9237	15.0089	9.67934	5.37642
A0A287BI78;A0A5G2QY60;I3LSM8;P00752	A0A287BI78	KLK1	Kallikrein 1 OS=Sus scrofa OX=9823 GN=KLK1 PE=4 SV=1	3	3	23.8618	29549.1	6.71629	8.29012	12.3152	10.5444	6.24324	12.5959
P17630	P17630	TCN1	Transcobalamin-1 OS=Sus scrofa OX=9823 GN=TCN1 PE=1 SV=2	10	2	79.2104	47607.9	3.09549	4.1745	5.0672	10.385	8.17114	9.77061
A0A287A0G7	A0A287A0G7	SYT4	Synaptotagmin 4 OS=Sus scrofa OX=9823 GN=SYT4 PE=4 SV=2	5	3	26.2768	48484.9	7.26198	10.9348	15.1731	9.55037	7.82544	9.54067
F1S793	F1S793	CCDC15	Coiled-coil domain containing 15 OS=Sus scrofa OX=9823 GN=CCDC15 PE=4 SV=3	3	3	13.3818	96298.8	14.5358	12.6772	20.8823	8.64868	9.51272	8.6841
A0A287A6H7;F1SMT7	A0A287A6H7	LOC100157453	Alkaline phosphatase OS=Sus scrofa OX=9823 GN=LOC100522404 PE=1 SV=1	17	2	130.786	61631.9	7.07415	8.00056	10.2191	9.3417	8.45509	9.04407
B6DX84;F6Q488	B6DX84	ASF1B	ASF1B OS=Sus scrofa OX=9823 GN=ASF1B PE=2 SV=1	3	2	15.3697	22772.6	33.7974	24.3129	50.3418	6.12395	11.5906	8.29072
A0A286ZRD9;A0A287AIX3;A0A287B3M7;A0A287BFC1	A0A286ZRD9	KMT2A	Histone-lysine N-methyltransferase OS=Sus scrofa OX=9823 GN=KMT2A PE=3 SV=1	11	8	50.3703	435677	10.218	9.2625	13.8433	8.62026	7.30596	9.87079
A0A5S6H025;P02543;A0A5G2QE62	A0A5S6H025	VIM	Vimentin OS=Sus scrofa OX=9823 GN=VIM PE=1 SV=1	13	10	73.496	54035.3	1.95183	1.76032	2.85915	7.33538	8.70093	9.29602
F1SS24;A0A286ZY95;A0A5G2QFE3	F1SS24	FN1	Fibronectin OS=Sus scrofa OX=9823 GN=FN1 PE=1 SV=2	11	9	71.1512	274134	5.95324	7.61248	10.2156	7.77133	6.85937	10.6052
P80229;A0A5G2QQA9;A0A5G2RAF3;F1SH45;I3LJW3	P80229	SERPINB1	Leukocyte elastase inhibitor OS=Sus scrofa OX=9823 GN=SERPINB1 PE=1 SV=1	42	11	277.267	42627	6.86462	7.28428	9.77796	8.53215	7.4111	9.01194
A0A480W7U2;I3L9A8	A0A480W7U2	PLXNA4	Plexin A4 OS=Sus scrofa OX=9823 GN=PLXNA4 PE=3 SV=1	10	9	53.4303	215956	10.0748	7.75018	10.8128	9.11756	8.36931	7.22929
F1S573	F1S573	LOC100153854	Alpha-amylase OS=Sus scrofa OX=9823 GN=LOC100153854 PE=3 SV=4	47	2	472.909	56509.9	8.85966	11.8361	16.9768	7.66462	10.3801	6.62301
P98074;A0A287AAQ8;A0A5G2QYZ0;F1SHP8;A0A5G2R493	P98074	TMPRSS15	Enteropeptidase OS=Sus scrofa OX=9823 GN=TMPRSS15 PE=1 SV=1	15	15	93.5592	116772	10.9276	9.30379	13.3328	5.32829	8.6156	10.6803
I3LUP6;A0A5G2QKS9;F1RRY2	I3LUP6	NPM1	Nucleophosmin OS=Sus scrofa OX=9823 GN=NPM1 PE=1 SV=2	8	7	62.4783	32774.2	1.29995	1.27045	2.04116	5.74863	12.1651	6.69085
A0A287BHZ2;A0A287BRH5;A0A5G2RCL3;A0A480IMX3	A0A287BHZ2	TUBG2	Tubulin gamma chain OS=Sus scrofa OX=9823 GN=TUBG1 PE=1 SV=1	3	3	17.1105	50086.5	5.32645	3.73751	5.26423	9.85692	7.54939	6.90089
A0A286ZSU5;A0A286ZQ24;A0A287B832;A0A5G2QHU2	A0A286ZSU5	LOC110255257	Oral-facial-digital syndrome 1 protein isoform 1 OS=Sus scrofa OX=9823 GN=LOC110255257 PE=4 SV=1	10	8	50.0031	115863	7.75088	6.21275	8.66998	7.28163	8.28688	8.69062
A0A287ALJ6	A0A287ALJ6		Ig-like domain-containing protein OS=Sus scrofa OX=9823 PE=4 SV=1	4	1	46.2958	17241.4	4.42959	5.26587	7.5164	8.29983	6.78546	9.04614
A0A286ZL33	A0A286ZL33	TMT1B	Methyltransferase like 7B OS=Sus scrofa OX=9823 GN=METTL7B PE=4 SV=1	1	1	5.858	27964.7	4.94213	5.44487	6.67116	9.06416	10.3989	4.66387
A0A286ZRR3;A0A286ZTB0;A0A286ZVY0;A0A480MVX6;A0A5G2QT34;A0A5G2QX06;A0A5G2R406;A0A5G2R8J3;F1ST01;A0A5G2QLA7	A0A286ZRR3	SELENBP1	Selenium binding protein 1 OS=Sus scrofa OX=9823 GN=SELENBP1 PE=1 SV=2	7	7	50.151	55812.6	3.2265	4.06476	6.27716	9.45423	4.44621	10.1462
F1RZ75	F1RZ75	ENPP7	Ectonucleotide pyrophosphatase/phosphodiesterase 7 OS=Sus scrofa OX=9823 GN=ENPP7 PE=1 SV=3	20	20	112.587	52732.2	8.83265	5.03903	7.36336	4.5995	14.3461	4.72148
A0A287AFQ9;A0A287B9D6;A0A287BHN3;F1RR02;A0A287A1W4	A0A287AFQ9	GFAP	Glial fibrillary acidic protein OS=Sus scrofa OX=9823 GN=GFAP PE=1 SV=1	10	7	67.3416	52329.9	5.89311	4.35425	7.12538	6.62494	9.15806	7.78887
I3LQ17	I3LQ17	PZP	Pregnancy zone protein-like OS=Sus scrofa OX=9823 GN=PZP PE=1 SV=3	29	2	188.324	152049	10.3968	8.88607	15.8227	7.35077	8.5875	7.59259
A0A287AFM5;A0A287AJS8;A0A287B220;A0A287AEH7;A0A287AQG3;A0A286ZYP5;A0A287BBX0;F1S1N1;F1RTG8;K7GKG4;K7GNK3	A0A287AFM5	LOC100513601	MHC class I antigen 2 OS=Sus scrofa OX=9823 GN=LOC100513601 PE=1 SV=1	8	8	46.7902	40291	6.12692	6.50897	9.08304	8.83866	8.84205	5.74787
A0A287AL10	A0A287AL10	FTH1	Ferritin OS=Sus scrofa OX=9823 GN=FTH1 PE=1 SV=2	9	5	67.2652	21356.8	4.04631	3.98631	5.79908	8.94435	6.00921	8.13169
F1RGF7	F1RGF7	DNAJC18	DnaJ heat shock protein family (Hsp40) member C18 OS=Sus scrofa OX=9823 GN=DNAJC18 PE=4 SV=2	4	3	25.6527	42037.1	13.217	20.6257	25.7304	9.23892	10.1352	3.05476
F1RI90	F1RI90	CBLIF	Cobalamin binding intrinsic factor OS=Sus scrofa OX=9823 GN=CBLIF PE=3 SV=2	8	8	47.092	46719.2	8.36964	8.34673	10.6302	6.71556	7.36335	7.40097
Q9TUB5	Q9TUB5	CLCA1	Calcium-activated chloride channel regulator 1 OS=Sus scrofa OX=9823 GN=CLCA1 PE=2 SV=1	62	18	413.752	101534	6.19477	6.2095	10.3912	7.37772	6.1563	7.67675
F1RVW6	F1RVW6	ENTPD8	Ectonucleoside triphosphate diphosphohydrolase 8 OS=Sus scrofa OX=9823 GN=ENTPD8 PE=1 SV=3	2	2	11.6886	54534.9	2.71733	4.26071	7.48491	3.21019	13.1878	4.74841
A0A5G2QB34;F1RIV4;I3LRU6	A0A5G2QB34	INTS1	Integrator complex subunit 1 OS=Sus scrofa OX=9823 GN=INTS1 PE=1 SV=1	8	6	39.3564	235831	1.48763	3.47163	4.08888	4.15851	12.0384	4.84402
A0A287AG48;A0A287ASI0;I3LK01	A0A287AG48	KRT7	Keratin 7 OS=Sus scrofa OX=9823 GN=KRT7 PE=3 SV=1	21	16	140.027	51859.1	9.41981	10.7123	16.6751	9.14614	6.35507	5.42823
A0A5G2R7I6;A0A5G2Q9N0;A0A5G2R3R5;A0A287AZT3;A0A287B3V6	A0A5G2R7I6	DPP6	Dipeptidyl peptidase like 6 OS=Sus scrofa OX=9823 GN=DPP6 PE=1 SV=1	8	7	40.9942	97629.9	3.1919	2.3435	3.58577	5.5934	9.69497	5.59905
A0A287AHM5	A0A287AHM5	LOC100737030	IF rod domain-containing protein OS=Sus scrofa OX=9823 GN=LOC100737030 PE=1 SV=1	14	6	109.311	50362.2	17.1511	16.7398	24.574	6.05989	8.5072	6.25227
A0A286ZKR7;A0A287A2N7;A0A287AL51;A0A287AP95;A0A5G2R9V1	A0A286ZKR7		Ig-like domain-containing protein OS=Sus scrofa OX=9823 PE=4 SV=2	2	2	23.9677	13939.8	6.48515	6.1935	8.3762	7.33637	6.36734	6.95994
F1RRP1;K7GRV6	F1RRP1	MPO	Myeloperoxidase OS=Sus scrofa OX=9823 GN=MPO PE=1 SV=3	9	7	60.5104	81293	6.22755	7.33908	11.601	10.4723	5.01273	5.17379
F1SGI5	F1SGI5		Keratin_2_head domain-containing protein OS=Sus scrofa OX=9823 PE=4 SV=3	3	2	28.0912	20216.7	5.47834	5.65079	7.23572	7.28083	5.11961	7.98591
A0A286ZI97	A0A286ZI97	PGLYRP1	Peptidoglycan-recognition protein OS=Sus scrofa OX=9823 GN=PGLYRP1 PE=1 SV=1	3	3	27.7315	24643.1	3.51636	4.51817	6.11911	6.78811	5.28697	8.24572
A0A2C9F3C0;Q4FAT7	A0A2C9F3C0	GUSB	Beta-glucuronidase OS=Sus scrofa OX=9823 GN=GUSB PE=1 SV=1	13	11	70.7872	74131.9	19.482	14.2942	22.8398	5.22451	8.59026	6.34545
A0A287AF92;A0A287B6K1;A0A287B7S6;A0A287BFN5;A0A5G2QP22;A0A5G2R1W4;F1SGA8;A0A287A1V0;A0A5G2QYH6	A0A287AF92	ATP11B	Phospholipid-transporting ATPase OS=Sus scrofa OX=9823 GN=ATP11B PE=3 SV=2	5	4	25.22	135368	4.45631	5.1874	9.15029	8.52875	6.98862	4.60066
A0A287BJW1	A0A287BJW1	SMPDL3B	Sphingomyelin phosphodiesterase acid like 3B OS=Sus scrofa OX=9823 GN=SMPDL3B PE=1 SV=1	27	4	232.568	46053.4	2.74423	4.12538	6.01888	7.39911	5.23766	7.40597
I3LDR4;I3LTT6	I3LDR4	ARHGAP21	Rho GTPase activating protein 21 OS=Sus scrofa OX=9823 GN=ARHGAP21 PE=4 SV=3	15	9	67.0064	204743	4.20803	4.50616	5.82214	7.21062	5.34253	7.44682
F1S5V7	F1S5V7	LYPD8	Ly6/PLAUR domain-containing protein 8 preproprotein OS=Sus scrofa OX=9823 GN=LYPD8 PE=4 SV=1	4	3	14.7155	26454.3	5.16117	5.75127	8.6897	7.08721	4.24909	8.54087
A0A286ZYN0;A0A5G2RFR0;F1S0K2	A0A286ZYN0	KRT15	Keratin 15 OS=Sus scrofa OX=9823 GN=KRT15 PE=1 SV=1	14	7	89.4998	46881	9.18902	10.7833	10.1046	4.82378	7.6535	7.25192
A0A5G2QUQ4;Q6YT39	A0A5G2QUQ4	LTF	Lactotransferrin OS=Sus scrofa OX=9823 GN=LTF PE=1 SV=1	27	1	203.05	78530.2	5.62774	4.45375	8.24735	5.58138	6.51949	7.57534
F1RM74	F1RM74	GAPDHS	Glyceraldehyde-3-phosphate dehydrogenase OS=Sus scrofa OX=9823 GN=GAPDHS PE=1 SV=3	8	7	47.0728	44672.2	5.59545	4.82133	6.2721	6.06545	6.2742	7.07976
A0A287B9R5;A0A286ZJX1;A0A286ZYZ9;A0A286ZZB5;A0A287B3N6;A0A5G2Q7G9;A0A5G2QA83;A0A5G2QAL4;A0A5G2QB94;A0A5G2QBX8;A0A5G2QCW5;A0A5G2QDF7;A0A5G2QDH3;A0A5G2QDH7;A0A5G2QF05;A0A5G2QFJ4;A0A5G2QFP0;A0A5G2QH36;A0A5G2QI28;A0A5G2QJ65;A0A5G2QK88;A0A5G2QKD3;A0A5G2QLD3;A0A5G2QLD9;A0A5G2QLI8;A0A5G2QLM3;A0A5G2QM48;A0A5G2QMT4;A0A5G2QMZ9;A0A5G2QNS9;A0A5G2QPR9;A0A5G2QRZ7;A0A5G2QSN9;A0A5G2QT45;A0A5G2QTK8;A0A5G2QVR3;A0A…	A0A287B9R5	LOC100156325	Alpha-1-antichymotrypsin 2 OS=Sus scrofa OX=9823 GN=LOC100156325 PE=1 SV=1	45	19	268.428	46970.2	5.73047	6.85986	8.99099	6.83507	5.03615	7.21698
A0A5G2QG04	A0A5G2QG04	GRB2	Growth factor receptor bound protein 2 OS=Sus scrofa OX=9823 GN=GRB2 PE=1 SV=1	4	2	24.6984	17679	8.47661	6.34171	7.38738	5.8531	8.36858	4.8292
P20735;A0A5K1UGB8;J9JIM2;K7GKE3;A0A5G2QJL2;A0A5K1UGB9	P20735	GGT1	Glutathione hydrolase 1 proenzyme OS=Sus scrofa OX=9823 GN=GGT1 PE=2 SV=1	12	11	63.609	61658	5.57792	5.67602	7.15708	6.60697	6.22164	6.2169
A0A5G2Q7T6;I3LJB0	A0A5G2Q7T6	SERPINB11	Serpin family B member 11 OS=Sus scrofa OX=9823 GN=SERPINB11 PE=3 SV=1	4	2	30.4926	34417.6	10.2778	7.3788	10.0789	6.18004	7.94804	4.63498
I3L821;A0A5G2QWK5	I3L821		Non-specific serine/threonine protein kinase OS=Sus scrofa OX=9823 PE=4 SV=3	14	12	107.006	185189	2.44911	2.85603	3.55726	7.6289	1.6042	9.2698
A0A287BH21	A0A287BH21	LOC100156325	Alpha-1-antichymotrypsin 2 OS=Sus scrofa OX=9823 GN=LOC100156325 PE=1 SV=1	25	5	237.13	52516.3	5.70146	6.11169	9.05953	6.74108	5.21163	6.50491
A0A287ASS4	A0A287ASS4	PIP	Prolactin-induced protein OS=Sus scrofa OX=9823 GN=PIP PE=1 SV=1	2	2	13.1372	12672.5	2.9499	3.38894	4.1463	6.29826	3.68873	8.10459
A0A287A604;A0A5G2RLP2	A0A287A604	LGALS3BP	Galectin-3-binding protein OS=Sus scrofa OX=9823 GN=LGALS3BP PE=4 SV=2	5	5	23.4702	57011.2	0.135142	0.209608	0.359674	9.60105	2.95843	5.52464
P14632	P14632	LTF	Lactotransferrin OS=Sus scrofa OX=9823 GN=LTF PE=1 SV=3	32	4	205.136	79564.6	3.74302	4.05995	6.92453	5.84279	4.27297	7.89322
F1SGG6;A0A287B5P2;A0A287AZL3;A0A287BH52	F1SGG6	KRT5	Keratin 5 OS=Sus scrofa OX=9823 GN=KRT5 PE=1 SV=3	21	13	153.567	63394.4	6.69711	7.95597	8.02226	5.79078	7.55912	4.39632
A0A287APG0;F1S5P2;A0A5G2R9X1	A0A287APG0	SLK	Non-specific serine/threonine protein kinase OS=Sus scrofa OX=9823 GN=SLK PE=1 SV=1	12	9	61.6804	143381	5.51864	4.58662	6.24749	4.86483	6.11772	6.56676
A0A5S6GW78;O77633;A0A5G2QZ05;A0A5G2RGQ5	A0A5S6GW78	ADAM10	Disintegrin and metalloproteinase domain-containing protein 10 OS=Sus scrofa OX=9823 GN=ADAM10 PE=1 SV=1	6	6	30.7104	80396.1	8.1886	8.48314	7.72613	6.31737	6.61429	3.9712
A0A5G2R626	A0A5G2R626		RNA-directed DNA polymerase OS=Sus scrofa OX=9823 PE=4 SV=1	6	5	38.2959	29967.1	3.52898	4.09694	4.83248	6.8158	3.70389	6.10108
A0A287B4A9	A0A287B4A9	GFM1	G elongation factor mitochondrial 1 OS=Sus scrofa OX=9823 GN=GFM1 PE=3 SV=2	1	1	11.5944	25249.3	0.466825	0.842499	0.399656	5.82122	4.57896	6.1144
A0A287AXD4;A0A287BR26;I3LHI0	I3LHI0	KRT23	Keratin 23 OS=Sus scrofa OX=9823 GN=KRT23 PE=3 SV=1	3	1	28.2723	43351.5	6.09331	12.7923	13.1722	8.1005	3.09985	5.05476
F1STC5;A0A286ZK41;A0A287AE24;A0A286ZRV9;A0A287BDV3;A0A5G2QWT2	F1STC5		Ig-like domain-containing protein OS=Sus scrofa OX=9823 PE=1 SV=5	22	8	152.822	23770.6	4.57723	4.19317	5.57699	5.53012	5.14127	5.54545
A0A287ALC1;A0A286ZT94;A0A287B5C1	A0A287ALC1	IGHM	Immunoglobulin heavy constant mu OS=Sus scrofa OX=9823 PE=4 SV=2	48	15	336.282	54186.8	5.57055	5.87493	5.86056	6.7448	2.98492	6.35322
A0A5G2RBD3;F1SGG1	A0A5G2RBD3	KRT18	Keratin 18 OS=Sus scrofa OX=9823 GN=KRT18 PE=1 SV=1	12	8	58.5868	47418.1	8.44305	6.69569	9.23133	5.8537	5.6291	4.15574
A0A5G2QX93	A0A5G2QX93		DUF1725 domain-containing protein OS=Sus scrofa OX=9823 PE=4 SV=1	2	2	12.9499	37559.2	8.0134	7.43786	9.6954	4.9749	5.18234	5.35356
A0A287APT2;A0A287B3W6;A0A5G2RGR8;I3LFP1	A0A287APT2	LOC100739735	Peptidase S1 domain-containing protein OS=Sus scrofa OX=9823 GN=LOC100739735 PE=1 SV=2	8	3	51.0201	26807.4	3.65719	3.08245	4.14187	4.87812	5.68222	4.73863
I3LN84	I3LN84	LXN	Latexin OS=Sus scrofa OX=9823 GN=LXN PE=1 SV=1	7	6	41.9468	25776.3	3.97001	4.07823	4.78272	5.2521	4.58744	5.3541
A0A5G2QN78;B6E241	A0A5G2QN78	GRB2	Growth factor receptor bound protein 2 OS=Sus scrofa OX=9823 GN=GRB2 PE=1 SV=1	2	1	14.5183	20671.1	4.30082	4.25325	4.68972	4.24241	5.49466	5.38469
F1SFU5;K7GNU8	F1SFU5	S100A7	EF-hand domain-containing protein OS=Sus scrofa OX=9823 GN=S100A7 PE=4 SV=4	3	2	23.5979	11695	1.24787	1.70375	2.37603	5.28352	5.39649	4.09605
F1S4C6	F1S4C6	CLCA2	Chloride channel accessory 2 OS=Sus scrofa OX=9823 GN=CLCA2 PE=3 SV=3	10	6	64.9748	104061	2.90558	3.29314	4.01981	4.33204	4.95509	5.47225
A0A287A4Z2	A0A287A4Z2	SOD2	Superoxide dismutase OS=Sus scrofa OX=9823 GN=SOD2 PE=1 SV=2	13	3	104.077	27403.1	3.33938	2.84168	3.65925	5.18547	4.11888	5.26131
I6L5V9	I6L5V9	ULBP1	UL16 binding protein 1 OS=Sus scrofa OX=9823 GN=ULBP1 PE=4 SV=1	5	4	20.5356	32673.4	5.41867	4.99783	5.50079	3.91348	5.79277	4.33743
F1SG40	F1SG40	WASHC4	WASH complex subunit 4 OS=Sus scrofa OX=9823 GN=WASHC4 PE=1 SV=4	10	6	63.8097	136429	1.72331	2.95158	4.59614	4.09553	2.13567	7.45629
A0A287BAY9	A0A287BAY9	ALB	Albumin OS=Sus scrofa OX=9823 GN=ALB PE=1 SV=2	22	2	160.805	77828.3	3.12118	4.71474	4.37594	5.10032	3.57463	4.92712
A0A287BQI8	A0A287BQI8	LOC100155249	IF rod domain-containing protein OS=Sus scrofa OX=9823 GN=LOC100155249 PE=1 SV=2	16	7	127.481	65603.4	2.70922	3.52761	3.57635	4.69282	4.78246	4.02227
F1RN44;A0A5G2R3I8	F1RN44	LAMP1	Lysosomal associated membrane protein 1 OS=Sus scrofa OX=9823 GN=LAMP1 PE=1 SV=2	12	11	64.4566	44388.1	7.24389	5.84903	7.08161	4.54499	4.47571	4.40337
A0A5G2Q9X4;A0A5G2QXA5;F1SCZ9;A0A5G2QGS8;A0A5G2QXV9	A0A5G2Q9X4	ASAH2	Neutral ceramidase OS=Sus scrofa OX=9823 GN=ASAH2 PE=1 SV=1	12	11	75.6648	86625.9	0.712181	1.59161	1.92232	4.20789	3.76611	5.23915
A0A286ZJZ9;A0A287BT28;F1S4I7	A0A286ZJZ9	RFC1	Replication factor C subunit 1 OS=Sus scrofa OX=9823 GN=RFC1 PE=3 SV=1	8	6	35.5815	128913	4.92844	4.68239	6.56163	3.82825	5.67552	3.65469
A0A286ZJQ5;A0A287AU59;A0A480I1V1;A0A5K1VTY3	A0A480I1V1	ACACA	Acetyl-CoA carboxylase 1 OS=Sus scrofa OX=9823 GN=ACACA PE=1 SV=1	4	3	26.925	270614	4.05126	5.16043	6.5395	4.67167	2.36608	5.97619
I3LNV9	I3LNV9	CLEC1B	C-type lectin domain family 1 member B OS=Sus scrofa OX=9823 GN=CLEC1B PE=4 SV=2	2	2	9.9734	26167.8	1.89969	2.32944	3.57514	3.91467	4.47421	4.58712
A0A286ZYQ7	I3L6U3		Uncharacterized protein	5	3	35.55	16615.9	7.11191	7.22845	9.1269	3.98063	4.66661	4.30513
F1SCY2	F1SCY2	IFIT3	Interferon induced protein with tetratricopeptide repeats 3 OS=Sus scrofa OX=9823 GN=IFIT3 PE=1 SV=3	4	3	22.4885	58483.2	4.50044	3.73976	4.64645	4.09528	4.63439	3.82312
A0A287ACY3;A0A287B7R9;A0A5G2REG8	A0A287ACY3	KCNH1	Potassium voltage-gated channel subfamily H member 1 OS=Sus scrofa OX=9823 GN=KCNH1 PE=4 SV=1	3	2	17.066	104143	8.10233	11.0601	15.5376	2.88655	5.94781	3.5418
F1SHN7	F1SHN7	LRRK2	Non-specific serine/threonine protein kinase OS=Sus scrofa OX=9823 GN=LRRK2 PE=4 SV=4	11	6	56.5424	286686	8.08537	7.50031	11.1175	4.28645	4.51553	3.46976
I3LDS3;F1RXG1;A0A287A6N9;A0A287AB99;A0A287ABQ4;A0A5G2QCW4;A0A5G2R1F9;F1RXF9;F1RXG3;F1S0K6;F1S0K8	I3LDS3	KRT10	Keratin 10 OS=Sus scrofa OX=9823 GN=KRT10 PE=1 SV=3	24	14	144.126	58353.8	4.66343	5.65735	6.2047	5.42865	3.54691	3.2884
A0A287AZA7;A0A2C9F3G2;A0A5G2QDJ2;A7U5U2;P0CG68;P63053;F1S911	A0A287AZA7	RPS27A	Ubiquitin-40S ribosomal protein S27a OS=Sus scrofa OX=9823 GN=RPS27A PE=1 SV=2	5	5	45.7034	23221.6	5.679	6.8574	8.58874	4.29725	3.08403	4.76979
P10289;A0A5G2QJP0;A0A5G2R2T1;F1RR40	P10289	FABP6	Gastrotropin OS=Sus scrofa OX=9823 GN=FABP6 PE=1 SV=3	6	5	45.5442	14276.2	6.84611	6.83488	9.33132	4.02704	3.94369	4.15483
A0A286ZM84;A0A286ZTU7;A0A287AJE3;A0A287AGW0;A0A287B2Z5;A0A5G2RFA9	A0A286ZM84	LOC106504547	SERPIN domain-containing protein OS=Sus scrofa OX=9823 GN=LOC106504547 PE=1 SV=1	21	6	126.993	44812.4	5.40061	4.73099	6.04435	4.19223	3.20293	4.57451
A0A286ZSX6	A0A286ZSX6		Ig-like domain-containing protein OS=Sus scrofa OX=9823 PE=4 SV=2	18	5	120.554	12340.7	3.92492	3.21974	5.08236	4.02063	3.59992	4.32458
A0A5G2QE81;A0A480Y640;A0A5G2QBW7;A0A5G2QHN5;A0A5G2QZ70;A0A5G2R9Q1;F1SH90	A0A5G2QE81	CACNA1D	Voltage-dependent L-type calcium channel subunit alpha OS=Sus scrofa OX=9823 GN=CACNA1D PE=3 SV=1	4	2	20.661	250159	2.65047	3.3507	4.16831	4.62206	3.19348	3.88378
A0A5K1UE53;F1SJW8	A0A5K1UE53	SERPING1	Serpin family G member 1 OS=Sus scrofa OX=9823 GN=SERPING1 PE=1 SV=1	5	5	28.805	54195.3	7.35779	5.52409	7.58111	4.07926	3.34831	4.00291
F1SMX7	F1SMX7	SERPINB8	Serpin B8 isoform a OS=Sus scrofa OX=9823 GN=SERPINB8 PE=3 SV=3	6	4	45.8463	43076.3	2.54662	3.88997	5.81475	4.73759	2.12574	4.16954
A0A287AIG5	A0A287AIG5	CCDC57	Coiled-coil domain containing 57 OS=Sus scrofa OX=9823 GN=CCDC57 PE=4 SV=2	4	4	23.6519	91043.4	2.26389	2.28149	3.06382	3.60193	3.6807	3.7181
A0A287A159;A0A5G2QNW7;F1SQQ8;K7GLU0;K7GRX6	A0A287A159	NHS	NHS actin remodeling regulator OS=Sus scrofa OX=9823 GN=NHS PE=3 SV=2	8	5	42.1102	159952	1.29041	3.21175	4.49265	4.69506	3.9186	2.37244
A0A286ZWT0;A0A287B5G9;A0A287B6H9;F1RFI2;A0A287AZ79;A0A480V1M7;A0A480V5W1;A0A5G2R0D2;A0A5G2R7L4;F1S182;I3L6Y6	A0A286ZWT0	AP1B1	AP complex subunit beta OS=Sus scrofa OX=9823 GN=AP1B1 PE=1 SV=1	2	2	12.1345	90106.8	8.0871	7.72276	9.88934	3.82728	3.48963	3.6377
F1RMN7;A0A5G2QGR8;P50828;A0A5G2QRQ8;A0A5G2QSB7	F1RMN7	HPX	Hemopexin OS=Sus scrofa OX=9823 GN=HPX PE=3 SV=3	9	8	43.6446	52019	6.90623	6.33648	8.39214	3.33422	3.79037	3.82989
P53714	P53714	ITGB2	Integrin beta-2 OS=Sus scrofa OX=9823 GN=ITGB2 PE=2 SV=1	14	1	80.3591	88097.4	3.08604	2.81382	3.31195	3.25539	3.21316	4.42851
A0A5G2QTG1;A0A5G2R453	A0A5G2QTG1	SMCHD1	Structural maintenance of chromosomes flexible hinge domain containing 1 OS=Sus scrofa OX=9823 GN=SMCHD1 PE=1 SV=1	7	6	41.7457	187030	4.20933	5.1479	7.53466	4.29183	2.60351	3.94941
A0A286ZP27	A0A286ZP27	KRT12	Keratin 12 OS=Sus scrofa OX=9823 GN=KRT12 PE=3 SV=2	3	2	26.3919	56398.7	1.79479	1.97735	3.01251	3.1331	2.98063	4.69681
A0A286ZPG8;A0A287B8B8;A0A480JJY5;A0A5K1VS15;F1SSA7;I3LFP0;A0A5G2QHR9	A0A480JJY5	NDEL1	Nuclear distribution protein nudE-like 1 OS=Sus scrofa OX=9823 GN=NDEL1 PE=3 SV=1	4	4	25.0195	35724.7	4.72442	5.01454	7.26308	3.6108	2.5868	4.49408
A0A286ZWA9;A0A287B3Q3;F1S736;A0A287AEJ4;A0A287APE9;F1S4R6	A0A286ZWA9	SHPRH	SNF2 histone linker PHD RING helicase OS=Sus scrofa OX=9823 GN=SHPRH PE=4 SV=1	13	8	68.0979	195701	1.3372	1.30139	1.60898	3.02159	3.71699	3.94493
A0A5G2RMY5;A0A5K1V9P9;F1RLM3;I3L5I7	A0A5G2RMY5	ASH1L	ASH1 like histone lysine methyltransferase OS=Sus scrofa OX=9823 GN=ASH1L PE=4 SV=1	11	7	56.6098	332894	10.2402	7.48039	9.99139	3.40558	3.90351	3.19271
A0A287ARK0	A0A287ARK0	KRT40	Keratin 40 OS=Sus scrofa OX=9823 GN=KRT40 PE=3 SV=1	3	1	23.9639	48998.7	39.2304	26.2862	45.1419	0.976643	9.07349	0.378903
P19133	P19133	FTL	Ferritin light chain (Fragment) OS=Sus scrofa OX=9823 GN=FTL PE=1 SV=1	6	2	55.0867	8841.07	1.32021	2.04333	2.25022	4.11105	2.76207	3.35232
A0A287BN06	A0A287BN06	PZP	A2ML1 protein OS=Sus scrofa OX=9823 GN=PZP PE=1 SV=2	30	1	192.347	159715	1.69687	2.61503	3.41198	2.53849	2.8352	4.61246
A0A287AQQ6;A0A287AU76;A0A287BJ10;A0A5G2R328;F1RK46;K7GSJ7	A0A287AQQ6	CREBBP	Histone acetyltransferase OS=Sus scrofa OX=9823 GN=CREBBP PE=4 SV=1	7	5	38.8948	262654	10.0673	1.75992	2.20139	2.09345	2.60497	5.1731
A0A287AXN9;A0A287BCS1;A0A287AK58;A0A287BSX6	A0A287AXN9	KRT17	Keratin 14 OS=Sus scrofa OX=9823 GN=KRT14 PE=1 SV=1	11	2	78.5588	55180.3	3.14982	3.12499	3.98296	3.99057	3.05665	2.74483
P19130	P19130	FTH1	Ferritin heavy chain OS=Sus scrofa OX=9823 GN=FTH1 PE=1 SV=3	8	3	47.6011	21158.8	1.51719	1.51869	1.95202	3.33752	2.89148	3.28049
A0A287AA42;A0A5G2Q7Q6;A0A5G2R4N2;A0A287ANU5;A0A287AX82;A0A5G2QBK9;A0A5G2QJR3;A0A5G2QSM7;A0A5G2RM10	A0A287AA42		Ig-like domain-containing protein OS=Sus scrofa OX=9823 PE=4 SV=2	5	4	34.3237	15802	0.618202	1.01925	1.38524	4.31332	1.39488	3.65827
A0A5G2RAD1;A0A5G2R6L9;F1RF34	A0A5G2R6L9	DRC7	Dynein regulatory complex subunit 7 OS=Sus scrofa OX=9823 GN=DRC7 PE=3 SV=1	7	3	38.2704	98929.2	2.68773	1.97789	2.26617	4.66191	1.99996	2.4954
A0A287A0A1;A0A287BII7;A0A287BIY9;A0A5G2R605;I3L5T4;I3L7C4;A0A287AD93	A0A287A0A1	ZNF638	Zinc finger protein 638 OS=Sus scrofa OX=9823 GN=ZNF638 PE=1 SV=1	7	6	36.7562	219064	4.43193	5.04028	8.76526	2.12759	3.29589	3.47333
A0A286ZUG4	A0A286ZUG4	DICER1	Endoribonuclease Dicer OS=Sus scrofa OX=9823 GN=DICER1 PE=3 SV=1	6	1	37.439	219376	2.40945	2.33784	3.09118	2.76694	3.12024	2.96562
A0A287BLX2;I3LDJ1;A0A5G2RMJ1;A0A287BP62	A0A287BLX2	FOLR1	Folate receptor alpha OS=Sus scrofa OX=9823 GN=FOLR1 PE=1 SV=1	5	5	22.3274	39957	0.615066	0.955241	1.05002	2.57114	0.865266	5.39823
A0A287ATI8	A0A287ATI8	FSIP1	Fibrous sheath-interacting protein 1 OS=Sus scrofa OX=9823 GN=FSIP1 PE=3 SV=1	3	2	26.657	66964.1	2.35544	2.10194	2.48959	3.04949	2.63038	3.14546
F1S6B2	F1S6B2	ZC3H11A	Zinc finger CCCH domain-containing protein 11A isoform X1 OS=Sus scrofa OX=9823 GN=ZC3H11A PE=4 SV=3	4	2	25.371	90415.2	2.82353	2.77867	3.97787	2.79102	2.7724	3.21975
F1RMZ7;I3LIH3	F1RMZ7	LZTS1	Leucine zipper putative tumor suppressor 1 OS=Sus scrofa OX=9823 GN=LZTS1 PE=4 SV=3	4	2	27.9143	66925.3	2.49384	2.33212	3.55451	2.4128	2.79597	3.54506
A0A287AZ82;A0A287A8E9;A0A287ARG4	A0A287AZ82	KRT8	Keratin 8 OS=Sus scrofa OX=9823 GN=KRT8 PE=1 SV=2	8	4	56.9464	45954.5	1.04128	1.39593	2.16837	2.97277	2.24792	3.49665
A0A286ZJL9;A0A287A2V7;A0A287ATT2;A0A287B9G9	A0A286ZJL9		Immunoglobulin heavy constant mu OS=Sus scrofa OX=9823 PE=4 SV=2	2	2	12.0766	54141.3	2.16381	2.80446	4.03026	2.88455	1.87184	3.75057
F1RHH8	F1RHH8	PRPF8	Pre-mRNA processing factor 8 OS=Sus scrofa OX=9823 GN=PRPF8 PE=1 SV=3	8	6	47.6477	274913	3.38398	2.6072	3.27683	2.07922	4.35508	2.05237
P28839;A0A5G2R3A2	P28839	LAP3	Cytosol aminopeptidase OS=Sus scrofa OX=9823 GN=LAP3 PE=1 SV=2	36	3	298.875	56446.3	7.82678	8.22122	15.7285	1.64496	5.52484	1.19033
A0A287APZ8;A0A287A8A8;A0A5G2RDT4;P28768	P28768	SOD2	Superoxide dismutase [Mn]_ mitochondrial OS=Sus scrofa OX=9823 GN=SOD2 PE=1 SV=2	13	2	116.688	52772.2	1.82259	1.50679	2.01767	2.75282	2.4032	3.13885
A0A287B7K6	A0A287B7K6	KRT78	Keratin 78 OS=Sus scrofa OX=9823 GN=KRT78 PE=1 SV=1	8	3	60.8855	63292.3	2.0868	2.67679	3.79498	2.38834	3.42761	2.39996
A0A5G2QCI8	A0A5G2QCI8	PEPD	Peptidase D OS=Sus scrofa OX=9823 GN=PEPD PE=1 SV=1	24	8	134.781	48423	3.11949	2.9717	3.54073	2.62105	2.63142	2.91747
A0A287ART4;I3LUM7;F1S0K4;I3LUJ7	A0A287ART4	KRT31	Keratin 31 OS=Sus scrofa OX=9823 GN=KRT31 PE=1 SV=2	4	1	34.7074	46880.9	3.92759	4.15122	4.42767	2.0701	3.76997	2.30216
A0A286ZUE0;A0A287B6M9	A0A286ZUE0	PREX1	Phosphatidylinositol-3_4_5-trisphosphate dependent Rac exchange factor 1 OS=Sus scrofa OX=9823 GN=PREX1 PE=4 SV=2	7	6	35.3152	183949	7.79281	6.70346	9.74349	2.4801	3.07043	2.46057
A0A287AWU6;F1SGG4	A0A287AWU6	KRT73	Keratin 73 OS=Sus scrofa OX=9823 GN=KRT73 PE=3 SV=1	8	4	57.5064	59396.6	2.54451	1.95202	2.42192	2.64744	2.64043	2.6912
F1RIP3	F1RIP3	FTL	Ferritin OS=Sus scrofa OX=9823 GN=FTL PE=1 SV=3	10	6	84.0598	23525.5	1.51543	2.07038	2.04445	3.219	2.32007	2.26903
F1RGB0	F1RGB0	SSH1	Protein-serine/threonine phosphatase OS=Sus scrofa OX=9823 GN=SSH1 PE=3 SV=4	7	4	37.2953	110818	0.539956	0.473183	0.718	1.70537	1.32464	4.43509
A0A287BM11;F1SCC7	A0A287BM11	LOC396684	SERPIN domain-containing protein OS=Sus scrofa OX=9823 GN=LOC396684 PE=3 SV=1	24	7	144.478	45569.3	2.86462	2.68126	3.91974	2.4994	2.46557	2.48389
P35479;Q28987;A0A286ZTM6;A0A5S8LC35;Q28986	P35479		Leukocyte cysteine proteinase inhibitor 1 OS=Sus scrofa OX=9823 PE=1 SV=1	9	8	49.2541	11767.3	7.1105	4.67918	7.70219	2.44204	2.7661	2.17125
A0A287AP28	A0A287AP28		Ig-like domain-containing protein OS=Sus scrofa OX=9823 PE=4 SV=2	16	5	158.926	12302.6	2.449	2.57008	4.3984	2.30564	1.92668	2.71438
A0A480SMR6;A0A5G2RF93;F1RSM2	A0A480SMR6	PSMD12	26S proteasome non-ATPase regulatory subunit 12 OS=Sus scrofa OX=9823 GN=PSMD12 PE=1 SV=1	5	4	22.6667	53423.8	2.97596	2.46288	3.36602	2.10132	2.73393	1.96557
F1SN92;P81608	F1SN92	SAL1	Epididymal-specific lipocalin-9 isoform X1 OS=Sus scrofa OX=9823 GN=SAL1 PE=3 SV=1	7	5	44.4375	21906.8	2.38657	2.45692	3.52159	3.38813	2.32697	1.00319
A0A286ZNI7;A0A5G2QSK0	A0A286ZNI7	PRSS8	Serine protease 8 OS=Sus scrofa OX=9823 GN=PRSS8 PE=1 SV=1	3	3	18.6854	36706.1	1.15866	2.18339	2.0707	3.62975	0.908477	2.10042
A0A287ANX9	A0A287ANX9		Ig-like domain-containing protein OS=Sus scrofa OX=9823 PE=4 SV=2	12	4	104.968	50450.9	2.26369	2.39878	3.38807	1.341	3.76066	1.31716
A0A2C9F3F0;P04178	P04178	SOD1	Superoxide dismutase [Cu-Zn] OS=Sus scrofa OX=9823 GN=SOD1 PE=3 SV=2	3	3	21.916	16343.2	0.654713	1.68349	2.03955	2.65819	1.24388	2.45319
A0A287A0W9	A0A287A0W9	TCN1	Transcobalamin-1 OS=Sus scrofa OX=9823 GN=TCN1 PE=3 SV=1	7	1	52.7638	51228.4	1.23752	1.59976	1.46864	2.09296	2.38443	1.87589
F1RKF3;I3LC87	F1RKF3	LRWD1	Leucine-rich repeat and WD repeat-containing protein 1 OS=Sus scrofa OX=9823 GN=LRWD1 PE=3 SV=3	3	2	22.6307	82152.8	2.30596	3.53859	5.10016	2.6847	1.22804	2.40359
A0A5G2QSE8;I3LDM6	A0A5G2QSE8	KRT3	Keratin 3 OS=Sus scrofa OX=9823 GN=KRT3 PE=1 SV=1	16	4	121.231	65537.3	1.37382	1.69685	2.34803	2.21463	2.01206	1.95298
A0A287AEL2;A0A287BN15;A0A5G2QFD0;A0A5G2RJ62	A0A287AEL2	KRT14	Keratin 14 OS=Sus scrofa OX=9823 GN=KRT14 PE=1 SV=1	16	1	112.365	56334.8	2.36068	2.19654	2.88214	2.00218	2.34701	1.74686
A0A286ZM40;A0A287ARQ8;A0A5G2QNR2;A0A5G2RDH8;F1S4G1;I3L7K3;I3LBL9;I3LCR3	A0A286ZM40	EVI5	Ecotropic viral integration site 5 OS=Sus scrofa OX=9823 GN=EVI5 PE=4 SV=1	2	2	11.0683	95634.5	8.31591	7.38256	10.2037	1.39307	2.96636	1.71995
A0A287BJ65;F1RRX1	F1RRX1	LCN2	Lipocalin 2 OS=Sus scrofa OX=9823 GN=LCN2 PE=1 SV=1	8	6	42.5444	34492.3	2.00785	2.05387	2.69676	3.01328	1.07578	1.91865
A0A5G2QRI9;A0A5G2R7C9;F1RMT5	A0A5G2QRI9	DIAPH1	Diaphanous related formin 1 OS=Sus scrofa OX=9823 GN=DIAPH1 PE=1 SV=1	4	3	22.1514	89030.3	2.29867	2.25317	3.05694	1.86434	1.85277	2.06351
A0A287BJ23;A0A287AQQ8;A0A481BE79;F1S4E8	A0A481BE79	ZNF644	Zinc finger protein 644 OS=Sus scrofa OX=9823 GN=ZNF644 PE=4 SV=1	9	5	42.6789	155292	2.07728	2.24415	3.34238	1.81695	2.19043	1.67591
K7GLE5;P81245;Q8WMH1	P81245	OBP	Odorant-binding protein	4	4	27.7503	19792.1	1.16704	1.00287	1.22556	1.96271	1.47346	2.22421
A0A286ZPB0	A0A286ZPB0	PLB1	Phospholipase B1_ membrane-associated OS=Sus scrofa OX=9823 GN=PLB1 PE=3 SV=2	8	7	53.4836	164156	2.66659	3.15861	4.02448	2.17885	1.1784	2.30267
A0A287A274;A0A5G2QS19;A0A5G2QX20;F1SPS8	A0A287A274	BSN	Bassoon presynaptic cytomatrix protein OS=Sus scrofa OX=9823 GN=BSN PE=1 SV=2	4	3	21.0443	412770	0.824596	1.50401	1.61714	2.39797	1.73682	1.50294
F1RSU5;A0A5G2QFF1	F1RSU5	FLT1	Receptor protein-tyrosine kinase OS=Sus scrofa OX=9823 GN=FLT1 PE=3 SV=4	8	5	49.8397	142660	1.06666	1.04842	1.192	1.53222	1.86861	2.1714
A0A075B7J0	A0A075B7J0		Ig-like domain-containing protein OS=Sus scrofa OX=9823 PE=4 SV=7	3	1	31.0987	10524.5	1.08564	1.20606	2.01055	1.79243	1.62292	2.07296
F1SCD1	F1SCD1	LOC100156325	Alpha-1-antichymotrypsin 2 OS=Sus scrofa OX=9823 GN=LOC100156325 PE=1 SV=3	21	2	164.128	46987	2.14266	1.91835	2.73449	1.83188	1.69553	1.95297
A0A5G2QPZ4;F1RXG4;A0A5G2QNY4	A0A5G2QPZ4	KRT20	Keratin_ type I cytoskeletal 20 OS=Sus scrofa OX=9823 GN=KRT20 PE=1 SV=1	5	4	37.5986	52242.9	4.32023	5.1878	7.11172	1.78895	2.12468	1.55915
F1RNQ2	F1RNQ2	MORN3	MORN repeat containing 3 OS=Sus scrofa OX=9823 GN=MORN3 PE=4 SV=1	1	1	5.4903	28079.5	0.912398	2.6201	2.984	1.99399	2.20718	1.24748
A0A286ZPQ6;A0A5G2QI29;A0A5G2R348;I3LQN8	A0A5G2QI29	KRT4	Keratin 4 OS=Sus scrofa OX=9823 GN=KRT4 PE=1 SV=2	10	5	91.7335	58190.8	1.75014	2.00981	1.90149	1.66498	1.84473	1.89604
A0A287AES3	A0A287AES3	KRBA1	KRAB-A domain containing 1 OS=Sus scrofa OX=9823 GN=KRBA1 PE=4 SV=2	4	3	23.8657	110480	1.14013	1.0867	1.15432	1.62833	1.76029	1.92105
A0A286ZN14;A0A286ZXH8;I3LK80	A0A286ZN14	ELANE	Elastase_ neutrophil expressed OS=Sus scrofa OX=9823 GN=ELANE PE=1 SV=1	1	1	7.1546	29274.5	0.460458	0.719212	1.03614	1.94796	0.806161	2.368
I3LPC6	I3LPC6	IFT172	Intraflagellar transport 172 OS=Sus scrofa OX=9823 GN=IFT172 PE=4 SV=3	4	2	21.6577	196320	0.999872	0.95192	1.65854	1.80232	1.30764	1.95355
P12067;P12068;A0A287AGJ7	P12067		Lysozyme C-1 OS=Sus scrofa OX=9823 PE=1 SV=1	5	5	27.4832	15124	4.93405	5.53273	7.70911	1.68193	1.68601	1.68072
A0A5K1V9N9	A0A5K1V9N9	SYT5	Synaptotagmin 5 OS=Sus scrofa OX=9823 GN=SYT5 PE=1 SV=1	2	1	11.1423	43305.8	2.60694	4.01424	3.20237	1.60846	1.78807	1.45039
A0A286ZUV2	A0A286ZUV2	CDHR2	Cadherin related family member 2 OS=Sus scrofa OX=9823 GN=CDHR2 PE=1 SV=1	37	1	270.154	144711	0.546052	0.574992	0.592785	1.49393	1.60072	1.75008
F1RTN1	F1RTN1	LAS1L	LAS1 like ribosome biosis factor OS=Sus scrofa OX=9823 GN=LAS1L PE=4 SV=3	5	2	21.2773	83922.9	0.121513	0.118744	0.116284	2.16647	0.322915	2.15099
P00591	P00591	PNLIP	Pancreatic triacylglycerol lipase OS=Sus scrofa OX=9823 GN=PNLIP PE=1 SV=2	13	3	99.164	50882.7	0.55541	0.593135	0.672843	1.73137	1.15491	1.68928
A0A5G2QV66;A0A5G2RB30;F1S2Q4	A0A5G2QV66	NEK9	NIMA related kinase 9 OS=Sus scrofa OX=9823 GN=NEK9 PE=3 SV=1	6	4	29.8745	122235	2.29945	2.35051	2.33134	1.52811	1.8318	1.11091
A0A5G2QZ47;K7GN83	A0A5G2QZ47	BST1	ADP-ribosyl cyclase/cyclic ADP-ribose hydrolase OS=Sus scrofa OX=9823 GN=BST1 PE=1 SV=1	4	3	23.6812	34045.6	0.803439	1.02261	1.34969	1.67221	0.973657	1.74476
F1S0J8	A0A480J3V8	KRT19	Keratin 14 OS=Sus scrofa OX=9823 GN=KRT14 PE=1 SV=2	12	2	81.0911	42427.2	1.46716	1.38727	1.76156	1.73272	1.45346	1.14721
A0A287A4P2;A0A286ZKZ0;A0A287A9V9;A0A287AW82;F1SGI4;I3LDK1;I3LFL9;A0A287AC61;A0A287AQ18;A0A287ATX1;A0A287AWH1;A0A287AYX6;A0A5G2QHK0;A0A5G2RAU3;A0A5G2REG4;A0A5G2RHE5;A0A287AMT5;A0A287AU45;A0A287BEQ1;A0A5G2R3J8;A0A5G2R7G8;F1SGI3;I3LJT0	A0A287A4P2	LOC106507258	IF rod domain-containing protein OS=Sus scrofa OX=9823 GN=LOC106507258 PE=3 SV=2	7	3	48.9402	50259.4	2.48365	1.93972	2.58302	1.34205	1.60148	1.32228
A0A5G2QIZ1;Q9N0F1;A0A5G2QYJ3;A0A5S6FV10;A0A5G2QV56	A0A5G2QIZ1	DLST	Dihydrolipoyllysine-residue succinyltransferase component of 2-oxoglutarate dehydrogenase complex_ mitochondrial OS=Sus scrofa OX=9823 GN=DLST PE=3 SV=1	3	2	17.6426	48361.8	1.65416	1.79209	2.19961	1.52266	1.11305	1.53305
A0A286ZI31;F1SI77;Q29577	A0A286ZI31	CKMT1A	Creatine kinase OS=Sus scrofa OX=9823 GN=CKMT1A PE=1 SV=1	5	4	34.4632	33677.2	1.32729	1.73817	1.61937	1.35322	1.40168	1.33048
I3L9U8	I3L9U8	EP300	Histone acetyltransferase OS=Sus scrofa OX=9823 GN=EP300 PE=4 SV=3	6	3	32.8058	266809	2.87754	2.1997	2.82036	1.33396	1.85729	0.791624
F1SQ58	F1SQ58	MUC13	Mucin 13_ cell surface associated OS=Sus scrofa OX=9823 GN=MUC13 PE=1 SV=3	3	3	15.8314	58668.4	0.587208	0.812783	0.951858	1.56323	0.813193	1.51427
F1RSB4	F1RSB4	EPX	Eosinophil peroxidase OS=Sus scrofa OX=9823 GN=EPX PE=1 SV=4	9	6	50.781	80501.7	1.86478	2.15351	3.14451	1.4929	0.783807	1.60413
A0A287B310;A0A287AE47;A0A5G2R6Z7	A0A287B310	STOM	Stomatin OS=Sus scrofa OX=9823 GN=STOM PE=1 SV=1	5	5	31.7867	29673.4	0.257047	0.358822	0.352767	1.4402	0.844291	1.48739
A0A2C9F351;A0A5G2RD54;A0A5G2RNJ2;A5PF08;A0A5G2QKV8	A0A2C9F351	SLC44A4	Choline transporter-like protein OS=Sus scrofa OX=9823 GN=SLC44A4 PE=1 SV=2	3	3	20.2126	75474.5	0.139386	0.201348	0.155734	1.66913	0.487572	1.60763
F1RGN9	F1RGN9	TEKT1	Tektin OS=Sus scrofa OX=9823 GN=TEKT1 PE=3 SV=3	4	2	32.1501	48698.1	2.72689	2.43514	4.02096	1.52709	1.10689	1.11854
A0A286ZJC3;F6Q8Z7	A0A286ZJC3	EIF4A2	RNA helicase OS=Sus scrofa OX=9823 GN=EIF4A2 PE=1 SV=1	2	1	18.1705	41518.6	2.11326	1.44387	1.79728	1.04914	1.94812	0.690275
A0A5G2QQF9;A0A5G2QX46;A0A5G2RBN0	A0A5G2QQF9	WWOX	WW domain-containing oxidoreductase OS=Sus scrofa OX=9823 GN=WWOX PE=4 SV=1	2	1	8.8413	21573	1.21135	1.08178	0.937558	1.14396	0.767448	1.68236
I3L5Z1;A0A287BPL8;A0A287BSR8	I3L5Z1	CDH1	Cadherin-1 OS=Sus scrofa OX=9823 GN=CDH1 PE=1 SV=3	4	3	17.4189	100599	0.925096	1.14783	1.39001	1.1751	0.952661	1.42854
A0A287BQD4;F1S3A1;A0A5G2QTS0;A0A5G2RLG3;A0A5G2QHQ3	F1S3A1	CDHR2	Cadherin related family member 2 OS=Sus scrofa OX=9823 GN=CDHR2 PE=1 SV=1	42	4	274.441	146814	1.19323	1.22957	1.49504	0.808447	1.06656	1.66137
A0A287AZ76;A0A5G2QU85;F1SS29	A0A287AZ76	SRP14	Signal recognition particle 14 kDa protein OS=Sus scrofa OX=9823 GN=SRP14 PE=1 SV=1	1	1	5.951	11694.5	0.00651435	0.00738579	0.0116687	2.67373	0.649725	0.119107
A0A287A1B4;A0A287AG58	A0A287A1B4	PZP	Pregnancy zone protein-like OS=Sus scrofa OX=9823 GN=PZP PE=1 SV=2	30	1	183.106	152861	0.506029	0.560454	0.61909	1.33898	0.833545	1.2352
A0A5G2QS59	A0A5G2QS59	LCT	LPH hydrolase OS=Sus scrofa OX=9823 GN=LCT PE=1 SV=1	64	1	663.449	213103	0.108374	0.28967	0.349199	1.46629	0.597546	1.31239
F1SC72	F1SC72	NEURL2	Neuralized E3 ubiquitin protein ligase 2 OS=Sus scrofa OX=9823 GN=NEURL2 PE=4 SV=2	2	2	10.0428	31771.5	0.0304147	0.221734	0.0443961	1.74668	0.468346	1.15978
A0A287BQR3;A0A5K1UZA2;I3LGI8;Q29041	A0A287BQR3	FCN2	Ficolin-2 OS=Sus scrofa OX=9823 GN=FCN2 PE=1 SV=1	4	2	23.0121	35267	1.88479	1.53635	1.9763	0.983521	1.19035	0.997335
A0A286ZJ87;A0A287BRK3;F1SG89;A0A286ZKF6	A0A286ZKF6	ABCC5	Uncharacterized protein	5	4	31.1521	162020	1.46143	1.87228	2.5385	1.2757	0.723486	1.16386
A0A286ZUK3;A0A5G2QFR6;A0A5G2QTH8;I3LHU5	A0A286ZUK3	LOC100522404	Alkaline phosphatase OS=Sus scrofa OX=9823 GN=LOC100522404 PE=1 SV=2	18	3	121.129	54753.3	0.43873	0.599457	0.70879	1.34911	0.721791	1.06728
F6Q1W0	F6Q1W0	PNLIPRP1	Triacylglycerol lipase OS=Sus scrofa OX=9823 GN=PNLIPRP1 PE=3 SV=2	3	1	26.9985	52174.4	0.426897	0.430371	0.473306	0.712801	1.21514	1.16335
F1RPA7;A0A5G2QNU3	F1RPA7	GP2	Glycoprotein 2 OS=Sus scrofa OX=9823 GN=GP2 PE=1 SV=3	13	10	62.5426	59725.7	0.302944	0.370265	0.337226	1.23964	0.428804	1.37464
A0A5G2QXD3;A0A5G2RAS7;F1S0K1;A0A287BC85;A0A5G2QHN3;A0A5G2R7N4;F6PWF7;Q29218	A0A5G2QXD3	LOC100515166	IF rod domain-containing protein OS=Sus scrofa OX=9823 GN=LOC100515166 PE=1 SV=1	14	5	99.089	46144.3	1.30224	4.59813	1.37365	0.922131	1.22239	0.857507
A0A287AP88;A0A5G2QVF5	A0A287AP88	TSC22D3	TSC22 domain family protein 3 OS=Sus scrofa OX=9823 GN=TSC22D3 PE=3 SV=1	1	1	5.5077	22708.4	0.548881	0.62002	0.450051	1.1215	0.835472	1.04255
A0A286ZTY5	A0A286ZTY5	CFAP99	Cilia and flagella associated protein 99 OS=Sus scrofa OX=9823 GN=CFAP99 PE=4 SV=2	3	2	22.4729	75445.6	1.16328	1.52311	1.90688	1.15792	1.04725	0.784738
A0A075B7I9	A0A075B7I9		Ig-like domain-containing protein OS=Sus scrofa OX=9823 PE=4 SV=9	3	1	24.3106	16026	0.674567	0.673031	1.05073	0.922458	0.966782	1.09267
A0A286ZVK5;A0A287BG23;P00355;A0A286ZQE4;A0A5S8K8F1	P00355	GAPDH	Glyceraldehyde-3-phosphate dehydrogenase OS=Sus scrofa OX=9823 GN=GAPDH PE=3 SV=2	4	2	21.5737	43533.6	1.05291	0.859183	0.906679	0.884575	0.968356	1.09253
A0A287AP59;A0A5G2QFV9	A0A287AP59		Zinc finger protein 675 OS=Sus scrofa OX=9823 PE=4 SV=1	5	4	24.6471	142276	0.84122	0.548379	0.83129	0.869865	0.67944	1.19697
A0A287APU2;A0A287AS68;A0A5G2QP75;A0A5G2QR79;A0A5G2QTM8;Q29042	A0A287APU2	FCN1	Ficolin-1 OS=Sus scrofa OX=9823 GN=FCN1 PE=4 SV=2	6	4	35.8716	37660.6	1.28672	1.02212	1.16119	0.816732	0.950371	0.978862
P08835	P08835	ALB	Albumin OS=Sus scrofa OX=9823 GN=ALB PE=1 SV=2	25	5	142.316	71688.2	1.54072	1.50216	1.95657	0.976541	0.79927	0.8798
A0A287A2G9;A0A286ZIX1;F1SGG7	A0A287A2G9	KRT71	Keratin 71 OS=Sus scrofa OX=9823 GN=KRT71 PE=1 SV=1	8	3	62.7502	57989	3.65593	3.55628	5.10211	0.59613	1.39162	0.576284
A0A287B4Y3;A0A286ZYQ1;F1SHC8	A0A287B4Y3	CPO	Carboxypeptidase O OS=Sus scrofa OX=9823 GN=CPO PE=1 SV=1	4	3	22.3693	43419.1	0.756805	0.837098	1.06658	1.21017	0.489998	0.815494
A0A5G2RH22	A0A5G2RH22		L1 transposable element OS=Sus scrofa OX=9823 PE=4 SV=1	3	1	15.9368	47194.3	0.361964	0.310937	0.272231	0.80671	0.847055	0.54676
F2Z5U0	F2Z5U0		Ubiquitin-40S ribosomal protein S27a OS=Sus scrofa OX=9823 PE=1 SV=2	1	1	5.5402	15185.9	0.0586604	0.00723498	0.00414191	0.396604	0.791809	0.989864
A0A286ZJV6;A0A287BI04;A0A5G2QCF9;F1S073;K7GKR6;P19620;A0A287AC54	A0A286ZJV6	ANXA2	Annexin OS=Sus scrofa OX=9823 GN=ANXA2 PE=1 SV=1	4	4	24.2482	47347.8	0.642542	1.67137	1.04163	0.728708	0.519972	0.790176
F1RZR1	F1RZR1	GGNBP1	Ubiquitin_3 domain-containing protein OS=Sus scrofa OX=9823 GN=GGNBP1 PE=4 SV=3	3	1	15.4343	34710.9	1.21311	0.899874	0.906761	0.522036	0.614185	0.761739
A0A5G2QI94	A0A5G2QI94	NRK	Nik related kinase OS=Sus scrofa OX=9823 GN=NRK PE=4 SV=1	2	2	8.7897	21814.2	0.65062	0.850967	0.829821	0.334299	1.02748	0.518115
F1RXG2	F1RXG2	KRT28	Keratin 28 OS=Sus scrofa OX=9823 GN=KRT28 PE=4 SV=1	5	2	33.4991	50590.7	1.02732	1.2511	1.16375	0.608331	0.724563	0.44877
A0A286ZRZ6	A0A286ZRZ6		F-box domain-containing protein OS=Sus scrofa OX=9823 PE=4 SV=1	5	3	39.7447	26934.6	0.17604	11.8273	1.66129	0.638967	0.748089	0.385699
A0A286ZT61	A0A286ZT61	MUC2	Mucin-2 OS=Sus scrofa OX=9823 GN=MUC2 PE=4 SV=1	6	1	40.3377	109044	0.403044	0.577251	0.710838	0.550151	0.451455	0.749556
F1SQ67	F1SQ67	BCL2L14	BCL2 like 14 OS=Sus scrofa OX=9823 GN=BCL2L14 PE=3 SV=2	4	3	31.7463	37403	1.49655	1.01591	1.18413	0.444101	0.652766	0.479273
A0A287B364;D7EZN2;F1S4T6	F1S4T6	PNLIPRP2	Triacylglycerol lipase OS=Sus scrofa OX=9823 GN=PNLIPRP2 PE=3 SV=1	5	2	38.8334	65194.2	0.441867	0.293396	0.700067	0.514899	0.522814	0.524891
A0A286ZMK0;A0A5G2QS41;A0A5G2QXW4;F6Q0R2	A0A286ZMK0	SLC30A9	Zinc transporter 9 OS=Sus scrofa OX=9823 GN=SLC30A9 PE=1 SV=1	3	2	17.3534	60917.9	1.1279	2.6417	1.11646	0.37558	0.990243	0.139584
A0A287ABU8;A0A287AVL1;A0A287AX90;A0A480TYZ4	A0A287ABU8	ANKS3	Ankyrin repeat and sterile alpha motif domain containing 3 OS=Sus scrofa OX=9823 GN=ANKS3 PE=4 SV=2	6	4	46.0965	68300.3	0.523676	0.52895	0.472961	0.508322	0.430405	0.367335
F1S8D2	F1S8D2	HOMER3	Homer protein homolog 3 isoform X1 OS=Sus scrofa OX=9823 GN=HOMER3 PE=1 SV=3	4	3	17.8117	39762.2	0.228259	0.39546	0.372762	0.515511	0.299296	0.362759
A0A481B791;I3LIL0	A0A481B791	NUP42	Nucleoporin 42 OS=Sus scrofa OX=9823 GN=NUP42 PE=4 SV=1	2	1	15.3647	44705.4	0.106845	0.0266463	0.0240875	0.0834499	0.312551	0.77934
A0A5G2RAC7;A0A287AY31	A0A5G2RAC7	CAND1	Cullin associated and neddylation dissociated 1 OS=Sus scrofa OX=9823 GN=CAND1 PE=1 SV=1	3	3	16.4752	137974	0.833859	0.631164	0.852718	0.352102	0.501306	0.301111
A0A286ZQK6	A0A286ZQK6	ZG16B	Jacalin-type lectin domain-containing protein OS=Sus scrofa OX=9823 GN=ZG16B PE=4 SV=1	3	2	18.1708	26969.6	0.359704	0.368186	0.431816	0.459577	0.246007	0.440326
F1S1R8	F1S1R8	PGBD1	PiggyBac transposable element derived 1 OS=Sus scrofa OX=9823 GN=PGBD1 PE=4 SV=2	2	1	10.9633	92928.9	0.159123	0.191198	0.168179	0.46971	0.360712	0.304036
A0A286ZRF3;A0A287BHC5;I3LCP8	A0A286ZRF3	SERPINB6	Serpin family B member 6 OS=Sus scrofa OX=9823 GN=SERPINB6 PE=1 SV=1	6	2	40.9155	45122.7	0.0298111	0.0870045	0.0320996	0.439491	0.169236	0.431599
A0A2C9F366;A0A5S6G3Y8;Q5S1U1	A0A2C9F366	HSPB1	Heat shock protein beta-1 OS=Sus scrofa OX=9823 GN=HSPB1 PE=3 SV=1	2	2	11.0256	25541.7	1.1128	1.89482	0.79577	0.361122	0.369582	0.24716
A0A286ZYT5;A0A287BEC3;I3L9E5	A0A286ZYT5	CEACAM1	Carcinoembryonic antigen-related cell adhesion molecule 1 OS=Sus scrofa OX=9823 GN=CEACAM1 PE=1 SV=2	2	1	10.3369	42370.7	0.586623	0.543452	0.626073	0.377266	0.0891075	0.41271
A0A287BBQ6;A0A5G2QBJ1;F1RXF8;I3L6B5;A0A286ZVQ5	A0A287BBQ6	KRT24	Keratin 24 OS=Sus scrofa OX=9823 GN=KRT24 PE=1 SV=1	6	3	40.0207	41708.2	0.306303	0.318082	0.327549	0.261574	0.288162	0.298472
A0A287B664;I3LPE1	A0A287B664	NOPCHAP1	NOP protein chaperone 1 OS=Sus scrofa OX=9823 GN=NOPCHAP1 PE=4 SV=1	2	2	10.3743	20086	1.81661	0.719492	1.38039	0.240318	0.304187	0.198703
A0A286ZWJ1;A0A287A6R7;A0A287AVS8;A0A287AXB6;A0A287BF33;A0A287BGY0;A0A480K2S5;A0A5G2QKZ4;A0A5G2QX85;A0A5G2QZ37;A0A5G2R0X5;A0A5S6G831;A0A5S6IE01;B6VNT8;C7AI81;F1SLG5;F6Q364;P68137;A0A287A5G1;A0A287AA77;A0A287AAR4;A0A287B0H6;A0A5G2QID5;A0A5G2QIZ5;A0A5G2QY90;A0A5G2QZX1;I3LVD5;Q6QAQ1;A0A5S6I3N7	A0A286ZWJ1	ACTG2	Actin gamma 2_ smooth muscle OS=Sus scrofa OX=9823 GN=ACTG2 PE=1 SV=2	3	2	16.6857	45207.6	1.61907	0.94812	1.03906	0.161106	0.38536	0.156278
F1RH13	F1RH13	SYT3	Synaptotagmin 3 OS=Sus scrofa OX=9823 GN=SYT3 PE=4 SV=1	2	1	11.7397	63861.2	0	0.0430082	0.0240806	0.0672435	0.007129	0.156647

## Sheet: Table S2
Table S2. Gene Ontology and KEGG Pathway Enrichment Analysis of Ileal Endogenous Proteins. Biological Process (BP), Cellular Compartment (CC), Molecular Function (MF), and KEGG Pathways
GO	Enrichment FDR	nGenes	Pathway Genes	Fold Enrichment	Pathway	URL	GO	Genes
BP	1.55219e-06	43	1184	2.73088	Proteolysis	http://amigo.geneontology.org/amigo/term/GO:0006508	GO:0006508	GAPDH LRRK2 SERPINB1 MEP1A ANPEP CELA2A MEP1B ADAM10 SERPINB8 S100A8 ENPEP METAP1 SNCA CPB1 MME TMPRSS15 ACE2 AZU1 PRTN3 DPP4 CPO DPP6 try CPA5 ACE DPEP1 LOC100739735 CTRB2 LAP3 CTRL KLK1 IFT172 FOLH1B CSTA ELANE LTF LOC100621820 DYNC2H1 LOC100302368 LOC110261434 SERPINB6 PRSS8
BP	5.31512e-06	48	1492	2.41912	Response to external stimulus	http://amigo.geneontology.org/amigo/term/GO:0009605	GO:0009605	EP300 KRT1 KRT8 A2M GAPDH LRRK2 SMPDL3B ANXA2 ADAM10 ANXA1 ASH1L S100A8 ALB SNCA FLT1 LAMP1 GGT1 PNLIPRP2 VIM TF SERPING1 AZU1 C3 HPX DPP4 TRPM8 TRIO KRT20 EPX MPO LXN ADA SOD1 PLXNA4 DPEP1 FOLR1 FCN2 PLXNA1 ENPP3 BST1 ELANE LTF PREX1 S100A12 JCHAIN PGLYRP1 SERPINF2
BP	1.503e-05	33	845	2.93658	Defense response	http://amigo.geneontology.org/amigo/term/GO:0006952	GO:0006952	EP300 KRT1 A2M GAPDH SMPDL3B ANXA1 ASH1L S100A8 SNCA LAMP1 GGT1 PNLIPRP2 VIM NPG3 SERPING1 AZU1 C3 HPX DPP4 EPX MPO ADA SOD1 DPEP1 FCN2 ENPP3 BST1 ELANE LTF S100A12 JCHAIN PGLYRP1
BP	0.000325302	29	803	2.71561	Biological proc. involved in interspecies interaction between organisms	http://amigo.geneontology.org/amigo/term/GO:0044419	GO:0044419	EP300 KRT1 KRT8 A2M GAPDH IGF2R ANXA2 S100A8 SNCA LAMP1 PNLIPRP2 VIM TF ACE2 SERPING1 AZU1 C3 HPX FN1 EPX MPO FCN2 ELANE LTF S100A12 JCHAIN STOM PGLYRP1
BP	0.000756417	23	581	2.97671	Reg. of response to external stimulus	http://amigo.geneontology.org/amigo/term/GO:0032101	GO:0032101	KRT1 A2M SMPDL3B ANXA2 ADAM10 ANXA1 ASH1L S100A8 SNCA LAMP1 GGT1 SERPING1 C3 HPX DPP4 ADA SOD1 PLXNA4 ENPP3 BST1 LTF PGLYRP1 SERPINF2
BP	0.00208506	43	1644	1.96676	Immune system process	http://amigo.geneontology.org/amigo/term/GO:0002376	GO:0002376	EP300 KRT75 KRT1 CLEC1B A2M GAPDH SMPDL3B ANXA2 ADAM10 ANXA1 CDH17 S100A8 SNCA FLT1 LAMP1 GGT1 VIM TF SERPING1 AZU1 PRTN3 C3 HPX PIGR DPP4 ACE CDK5RAP3 EPX MPO ADA SOD1 DPEP1 FCN2 ENPP3 BST1 ELANE LTF PREX1 S100A12 JCHAIN PGLYRP1
BP	0.0035206	19	488	2.92765	Defense response to other organism	http://amigo.geneontology.org/amigo/term/GO:0098542	GO:0098542	KRT1 A2M GAPDH S100A8 SNCA LAMP1 VIM SERPING1 AZU1 HPX EPX MPO FCN2 ELANE LTF S100A12 JCHAIN PGLYRP1
BP	0.00509925	24	736	2.45199	Response to biotic stimulus	http://amigo.geneontology.org/amigo/term/GO:0009607	GO:0009607	KRT1 KRT8 A2M GAPDH S100A8 SNCA LAMP1 PNLIPRP2 VIM TF SERPING1 AZU1 C3 CDHR2 HPX EPX MPO FCN2 ELANE LTF S100A12 JCHAIN PGLYRP1
BP	0.00685369	23	704	2.45663	Response to other organism	http://amigo.geneontology.org/amigo/term/GO:0051707	GO:0051707	KRT1 KRT8 A2M GAPDH S100A8 SNCA LAMP1 PNLIPRP2 VIM TF SERPING1 AZU1 C3 HPX EPX MPO FCN2 ELANE LTF S100A12 JCHAIN PGLYRP1
BP	0.0179811	42	1813	1.74195	Cellular response to chemical stimulus	http://amigo.geneontology.org/amigo/term/GO:0070887	GO:0070887	EP300 KRT8 KRT18 GAPDH LRRK2 JAK1 ADAM10 ANXA1 S100A8 CREBBP SNCA FLT1 SSH1 GDF2 VIM TF MME EIF4A2 MYLK AZU1 FLT4 APC DIAPH1 HPX DPP4 NPM1 GRB2 CDK5RAP3 MPO ACACA SOD1 PLXNA4 DPEP1 FOLR1 CDH1 WWOX BST1 LTF PREX1 S100A12 SERPINB6 SOD2
BP	0.0192916	26	933	2.09545	Cytoskeleton organization	http://amigo.geneontology.org/amigo/term/GO:0007010	GO:0007010	LOC106506651 KRT18 ANXA1 SNCA SSH1 SLK ASPM SVIL VIM TF MTM1 APC DIAPH1 NPM1 GRB2 GFAP LOC100737113 KRT20 NDEL1 SOD1 KRT3 KRT4 IFT172 HAUS3 BST1 KRT2
BP	0.0200266	24	833	2.16646	Reg. of response to stress	http://amigo.geneontology.org/amigo/term/GO:0080134	GO:0080134	KRT1 A2M LRRK2 SMPDL3B ANXA2 ANXA1 ASH1L S100A8 SNCA LAMP1 GGT1 MYLK SERPING1 C3 FLT4 HPX NPM1 ADA SOD1 ENPP3 BST1 SMCHD1 PGLYRP1 SERPINF2
BP	0.0240161	27	1003	2.02417	Immune response	http://amigo.geneontology.org/amigo/term/GO:0006955	GO:0006955	KRT1 A2M GAPDH SMPDL3B ANXA1 CDH17 S100A8 SNCA LAMP1 VIM SERPING1 AZU1 C3 HPX PIGR EPX MPO ADA FCN2 ENPP3 ELANE LTF S100A12 JCHAIN PGLYRP1
BP	0.0281834	33	1353	1.83401	Movement of cell or subcellular component	http://amigo.geneontology.org/amigo/term/GO:0006928	GO:0006928	LRRK2 ADAM10 ANXA1 ASH1L S100A8 ENPEP FLT1 LAMP1 GDF2 SLK ARHGAP21 CACNA1D TF MYLK AZU1 PRTN3 FLT4 APC DPP4 FN1 TRIO EPX ADA SOD1 PLXNA4 DPEP1 PLXNA1 CDH1 BST1 ELANE PREX1 DYNC2H1 KRT2
BP	0.0290772	39	1704	1.721	Reg. of localization	http://amigo.geneontology.org/amigo/term/GO:0032879	GO:0032879	LRRK2 ANXA2 ADAM10 ANXA1 S100A8 SNCA FLT1 LAMP1 GDF2 SLK BSN CACNA1D TF MYLK ACE2 AZU1 PRTN3 C3 FLT4 APC DIAPH1 DPP4 FN1 DPP6 NPM1 GFAP KRT20 CDK5RAP3 NDEL1 ADA SOD1 SYT5 DPEP1 PLXNA1 CDH1 BST1 STOM SYT4 CPSF6
BP	0.0293174	30	1196	1.88615	Locomotion	http://amigo.geneontology.org/amigo/term/GO:0040011	GO:0040011	EP300 LRRK2 ADAM10 ANXA1 ASH1L S100A8 ENPEP SNCA FLT1 GDF2 SLK TF MYLK AZU1 PRTN3 FLT4 APC DPP4 FN1 TRIO EPX ADA PLXNA4 DPEP1 PLXNA1 CDH1 BST1 ELANE PREX1 KRT2
BP	0.0293174	26	976	2.00313	Reg. of transport	http://amigo.geneontology.org/amigo/term/GO:0051049	GO:0051049	LRRK2 ANXA2 ANXA1 S100A8 SNCA LAMP1 BSN CACNA1D TF MYLK ACE2 AZU1 PRTN3 C3 DIAPH1 DPP6 GFAP KRT20 NDEL1 ADA SOD1 SYT5 CDH1 STOM SYT4 CPSF6
BP	0.0309043	19	622	2.29693	Reg. of hydrolase activity	http://amigo.geneontology.org/amigo/term/GO:0051336	GO:0051336	GAPDH LRRK2 SERPINB1 SERPINB8 S100A8 EVI5 SNCA FLT1 PNLIP PRTN3 NPM1 CDK5RAP3 NDEL1 SOD1 DPEP1 CSTA LTF PREX1 SERPINB6
BP	0.0313799	25	934	2.0127	Vesicle-mediated transport	http://amigo.geneontology.org/amigo/term/GO:0016192	GO:0016192	KRT18 LRRK2 WASHC4 SYT3 ANXA2 ANXA1 SNCA LAMP1 AP1B1 GOLGA4 BSN TF MTM1 AZU1 PRTN3 C3 PIGR GRB2 SOD1 SYT5 FCN2 ELANE SYT4 SYN3
BP	0.0485172	31	1310	1.77941	Pos. reg. of response to stimulus	http://amigo.geneontology.org/amigo/term/GO:0048584	GO:0048584	EP300 KRT1 A2M LRRK2 ADAM10 ANXA1 S100A8 CREBBP SNCA FLT1 LAMP1 GDF2 MYLK SERPING1 C3 FLT4 HPX FN1 CDK5RAP3 ADA SOD1 FCN2 IFT172 WWOX SMCHD1 ELANE LTF S100A12 DYNC2H1 SERPINF2
CC	1.23974e-17	46	667	5.18582	Extracellular space	http://amigo.geneontology.org/amigo/term/GO:0005615	GO:0005615	A2M SERPINB1 ANPEP LOC106504545 SMPDL3B ANXA2 SERPINB8 SERPINB10 ANXA1 S100A8 GUSB ALB SNCA OLFM4 ASAH2 PNLIP PNLIPRP2 TF ACE2 XPNPEP2 CBLIF SERPING1 AZU1 C3 HPX PIGR FN1 ACE MPO SOD1 SERPINB11 CTRL PZP DICER1 CSTA ELANE LTF LOC100156325 LOC106504547 JCHAIN LGALS3BP SERPINB6 LOC100621494 SERPINF2
CC	1.80454e-16	17	58	22.0397	Keratin filament	http://amigo.geneontology.org/amigo/term/GO:0045095	GO:0045095	KRT75 KRT84 LOC106506651 KRT73 KRT1 KRT8 KRT18 LOC100737113 KRT3 KRT77 KRT4 LOC106507258 KRT79 KRT78 KRT2 KRT7 LOC100155249
CC	2.13893e-14	20	123	12.2267	Intermediate filament cytoskeleton	http://amigo.geneontology.org/amigo/term/GO:0045111	GO:0045111	KRT75 KRT84 LOC106506651 KRT73 KRT1 KRT8 KRT18 S100A8 VIM GFAP LOC100737113 KRT3 KRT77 KRT4 LOC106507258 KRT79 KRT78 KRT2 KRT7 LOC100155249
CC	9.39597e-14	52	1105	3.53856	Extracellular region	http://amigo.geneontology.org/amigo/term/GO:0005576	GO:0005576	A2M SERPINB1 ANPEP LOC106504545 SMPDL3B ANXA2 SERPINB8 SERPINB10 ANXA1 S100A8 GUSB ALB SNCA OLFM4 ASAH2 PNLIP PNLIPRP2 NPG3 TF ACE2 XPNPEP2 CBLIF SERPING1 AZU1 C3 HPX PIGR FN1 ACE MPO SOD1 SERPINB11 TTR CTRL CRISP3 PZP HAUS3 DICER1 CSTA ELANE LTF LOC100156325 LOC106504547 PIP JCHAIN LGALS3BP SERPINB6 LOC100621494 SERPINF2 MUC2
CC	5.29829e-11	25	313	6.00594	Polymeric cytoskeletal fiber	http://amigo.geneontology.org/amigo/term/GO:0099513	GO:0099513	KRT75 KRT84 LOC106506651 KRT73 KRT1 KRT8 KRT18 ANXA1 ASPM VIM APC GFAP LOC100737113 CDK5RAP3 KRT3 KRT77 KRT4 LOC106507258 KRT79 HAUS3 DYNC2H1 KRT78 KRT2 KRT7 LOC100155249
CC	1.75437e-09	27	433	4.68879	Supramolecular fiber	http://amigo.geneontology.org/amigo/term/GO:0099512	GO:0099512	KRT75 KRT84 LOC106506651 KRT73 KRT1 KRT8 KRT18 ANXA1 SNCA ASPM SVIL VIM APC GFAP LOC100737113 CDK5RAP3 KRT3 KRT77 KRT4 LOC106507258 KRT79 HAUS3 DYNC2H1 KRT78 KRT2 KRT7 LOC100155249
CC	1.992e-09	27	438	4.63527	Supramolecular polymer	http://amigo.geneontology.org/amigo/term/GO:0099081	GO:0099081	KRT75 KRT84 LOC106506651 KRT73 KRT1 KRT8 KRT18 ANXA1 SNCA ASPM SVIL VIM APC GFAP LOC100737113 CDK5RAP3 KRT3 KRT77 KRT4 LOC106507258 KRT79 HAUS3 DYNC2H1 KRT78 KRT2 KRT7 LOC100155249
CC	1.50106e-07	39	1027	2.85548	Vesicle	http://amigo.geneontology.org/amigo/term/GO:0031982	GO:0031982	LRRK2 WASHC4 ANPEP SYT3 IGF2R ANXA2 ADAM10 ANXA1 CLCA1 GP2 ANXA4 SLC30A9 ALB ENPEP SNCA OLFM4 LAMP1 GGT1 VIM TF MME XPNPEP2 MTM1 CBLIF AZU1 PRTN3 DPP4 FN1 GRB2 ACE MPO SOD1 SYT5 CRISP3 IFT172 DICER1 ELANE LTF SYN3
CC	1.59982e-07	30	655	3.44402	Supramolecular complex	http://amigo.geneontology.org/amigo/term/GO:0099080	GO:0099080	KRT75 KRT84 LOC106506651 KRT73 KRT1 KRT8 KRT18 SERPINB1 ANXA1 LRWD1 SNCA ASPM SVIL VIM APC GFAP LOC100737113 CDK5RAP3 NDEL1 KRT3 KRT77 KRT4 LOC106507258 KRT79 HAUS3 DYNC2H1 KRT78 KRT2 KRT7 LOC100155249
CC	5.51664e-07	24	463	3.89776	Cell surface	http://amigo.geneontology.org/amigo/term/GO:0009986	GO:0009986	ANPEP IGF2R ANXA2 ADAM10 ANXA1 CDH17 ANXA4 ENPEP LAMP1 BSN TF ACE2 C3 DPP4 TRPM8 ACE ADA FOLR1 KRT4 ENPP3 FOLH1B ELANE LTF
CC	2.69758e-06	44	1398	2.36663	Cytoskeleton	http://amigo.geneontology.org/amigo/term/GO:0005856	GO:0005856	KRT75 KRT84 LOC106506651 KRT73 KRT1 KRT8 KRT18 DLST NEK9 CEP128 JAK1 DIS3L ANXA1 S100A8 OVGP1 SLC30A9 SNCA FLT1 ASPM SVIL VIM ARHGAP21 MYLK APC DIAPH1 CCDC15 NPM1 GFAP LOC100737113 CDK5RAP3 ACACA KRT3 KRT77 KRT4 LOC106507258 CDH1 KRT79 HAUS3 DYNC2H1 STOM KRT78 KRT2 KRT7 LOC100155249
CC	2.89314e-05	32	938	2.56527	Cytoplasmic vesicle	http://amigo.geneontology.org/amigo/term/GO:0031410	GO:0031410	LRRK2 WASHC4 SYT3 IGF2R ANXA2 ADAM10 ANXA1 CLCA1 GP2 SLC30A9 ENPEP SNCA OLFM4 LAMP1 VIM TF MME MTM1 CBLIF AZU1 PRTN3 DPP4 GRB2 ACE MPO SOD1 SYT5 CRISP3 IFT172 ELANE LTF SYN3
CC	2.89314e-05	32	940	2.55981	Intracellular vesicle	http://amigo.geneontology.org/amigo/term/GO:0097708	GO:0097708	LRRK2 WASHC4 SYT3 IGF2R ANXA2 ADAM10 ANXA1 CLCA1 GP2 SLC30A9 ENPEP SNCA OLFM4 LAMP1 VIM TF MME MTM1 CBLIF AZU1 PRTN3 DPP4 GRB2 ACE MPO SOD1 SYT5 CRISP3 IFT172 ELANE LTF SYN3
CC	4.60993e-05	14	225	4.67876	Apical part of cell	http://amigo.geneontology.org/amigo/term/GO:0045177	GO:0045177	SLC44A4 ANXA1 GP2 ENPEP TF ACE2 CDHR5 CBLIF CDHR2 DPP4 FN1 DPEP1 FOLR1 DYNC2H1
CC	4.60993e-05	14	226	4.65806	Secretory vesicle	http://amigo.geneontology.org/amigo/term/GO:0099503	GO:0099503	LRRK2 CLCA1 SNCA OLFM4 LAMP1 MME AZU1 PRTN3 MPO SYT5 CRISP3 ELANE LTF SYN3
CC	0.000288629	22	598	2.76635	Plasma membrane region	http://amigo.geneontology.org/amigo/term/GO:0098590	GO:0098590	KRT8 LRRK2 SLC44A4 ANXA2 ADAM10 ANXA1 CDH17 GP2 ENPEP ASAH2 TF MYLK ACE2 CDHR5 CBLIF PRTN3 CDHR2 APC DPP4 FN1 FOLR1 CDH1
CC	0.00354826	14	356	2.95708	Perinuclear region of cytoplasm	http://amigo.geneontology.org/amigo/term/GO:0048471	GO:0048471	ADAM10 ANXA4 SNCA OLFM4 LAMP1 SLK TF EIF4A2 APC SYT5 CDH1 ENPP3 DICER1 STOM
CC	0.0142708	26	1037	1.8853	Plasma membrane bounded cell projection	http://amigo.geneontology.org/amigo/term/GO:0120025	GO:0120025	LRRK2 CEP128 ANXA1 CLCA1 ANKS3 SNCA VIM BSN MME MYLK ACE2 MTM1 CDHR5 CBLIF CDHR2 APC DPP4 ENPP7 GFAP SOD1 SYT5 CDH1 IFT172 WWOX BST1 DYNC2H1
CC	0.016371	26	1051	1.86018	Cell projection	http://amigo.geneontology.org/amigo/term/GO:0042995	GO:0042995	LRRK2 CEP128 ANXA1 CLCA1 ANKS3 SNCA VIM BSN MME MYLK ACE2 MTM1 CDHR5 CBLIF CDHR2 APC DPP4 ENPP7 GFAP SOD1 SYT5 CDH1 IFT172 WWOX BST1 DYNC2H1
CC	0.044114	14	485	2.17056	Endosome	http://amigo.geneontology.org/amigo/term/GO:0005768	GO:0005768	LRRK2 WASHC4 SYT3 IGF2R ANXA2 ANXA1 GP2 LAMP1 TF MME MTM1 CBLIF GRB2 ACE
MF	8.49189e-13	37	572	4.86397	Peptidase activity	http://amigo.geneontology.org/amigo/term/GO:0008233	GO:0008233	MEP1A ANPEP PEPD CELA2A MEP1B ADAM10 ENPEP METAP1 GGT1 CPB1 MME TMPRSS15 ACE2 XPNPEP2 NAALADL1 AZU1 PRTN3 DPP4 CPO DPP6 try CPA5 ACE PRPF8 DPEP1 LOC100739735 CTRB2 LAP3 CTRL KLK1 FOLH1B ELANE LTF LOC100621820 LOC100302368 LOC110261434 PRSS8
MF	9.42545e-12	66	1841	2.69572	Hydrolase activity	http://amigo.geneontology.org/amigo/term/GO:0016787	GO:0016787	LRRK2 MEP1A ANPEP PEPD CELA2A SMPDL3B MEP1B ADAM10 DIS3L GUSB ATAD2B LOC100737183 RFC1 ENPEP METAP1 SSH1 GGT1 ASAH2 PNLIP PNLIPRP1 PNLIPRP2 CPB1 MME SI ATP11B TMPRSS15 ACE2 LAS1L XPNPEP2 MTM1 NAALADL1 AZU1 PRTN3 LCT DPP4 CPO DPP6 try MGAM2 CPA5 ENPP7 ACE PRPF8 ADA DPEP1 LOC100739735 CTRB2 LAP3 CTRL KLK1 ENPP3 FOLH1B DICER1 AMY2 BST1 ELANE LTF LOC100739561 LOC100621820 ACP5 MGAM PLB1 LOC100302368 …
MF	9.42545e-12	15	74	15.2421	Exopeptidase activity	http://amigo.geneontology.org/amigo/term/GO:0008238	GO:0008238	PEPD ENPEP METAP1 CPB1 MME ACE2 XPNPEP2 NAALADL1 DPP4 CPO CPA5 ACE DPEP1 LAP3 FOLH1B
MF	1.91214e-09	18	171	7.91519	Metallopeptidase activity	http://amigo.geneontology.org/amigo/term/GO:0008237	GO:0008237	MEP1A ANPEP PEPD MEP1B ADAM10 ENPEP METAP1 CPB1 MME ACE2 XPNPEP2 CPO CPA5 ACE PRPF8 DPEP1 LAP3 FOLH1B
MF	3.00934e-09	18	178	7.60392	Serine-type peptidase activity	http://amigo.geneontology.org/amigo/term/GO:0008236	GO:0008236	CELA2A TMPRSS15 AZU1 PRTN3 DPP4 DPP6 try ACE LOC100739735 CTRB2 CTRL KLK1 ELANE LTF LOC100621820 LOC100302368 LOC110261434 PRSS8
MF	3.64026e-09	18	182	7.4368	Serine hydrolase activity	http://amigo.geneontology.org/amigo/term/GO:0017171	GO:0017171	CELA2A TMPRSS15 AZU1 PRTN3 DPP4 DPP6 try ACE LOC100739735 CTRB2 CTRL KLK1 ELANE LTF LOC100621820 LOC100302368 LOC110261434 PRSS8
MF	4.23538e-09	15	119	9.47828	Endopeptidase inhibitor activity	http://amigo.geneontology.org/amigo/term/GO:0004866	GO:0004866	A2M GAPDH SERPINB1 ANXA2 SERPINB8 SNCA SERPING1 C3 LXN DPEP1 PZP CSTA LTF SERPINB6 SERPINF2
MF	1.41653e-08	16	155	7.762	Peptidase regulator activity	http://amigo.geneontology.org/amigo/term/GO:0061134	GO:0061134	A2M GAPDH SERPINB1 ANXA2 SERPINB8 SNCA SERPING1 C3 FN1 LXN DPEP1 PZP CSTA LTF SERPINB6 SERPINF2
MF	2.73858e-08	16	164	7.33603	Serine-type endopeptidase activity	http://amigo.geneontology.org/amigo/term/GO:0004252	GO:0004252	CELA2A TMPRSS15 AZU1 PRTN3 DPP4 try LOC100739735 CTRB2 CTRL KLK1 ELANE LTF LOC100621820 LOC100302368 LOC110261434 PRSS8
MF	4.38599e-07	22	385	4.29682	Endopeptidase activity	http://amigo.geneontology.org/amigo/term/GO:0004175	GO:0004175	MEP1A CELA2A MEP1B ADAM10 MME TMPRSS15 ACE2 AZU1 PRTN3 DPP4 try ACE LOC100739735 CTRB2 CTRL KLK1 ELANE LTF LOC100621820 LOC100302368 LOC110261434 PRSS8
MF	1.62759e-06	54	1876	2.16444	Catalytic activity, acting on a protein	http://amigo.geneontology.org/amigo/term/GO:0140096	GO:0140096	EP300 LRRK2 MEP1A ANPEP DLST NEK9 PEPD CELA2A MEP1B JAK1 SHPRH ADAM10 ASH1L CREBBP ENPEP METAP1 FLT1 SSH1 GGT1 SLK CPB1 MME MYLK TMPRSS15 ACE2 NRK XPNPEP2 MTM1 NAALADL1 AZU1 PRTN3 FLT4 DPP4 CPO DPP6 try CPA5 TRIO ACE PRPF8 DPEP1 LOC100739735 CTRB2 KMT2A LAP3 CTRL KLK1 FOLH1B ELANE LTF LOC100621820 LOC100302368 LOC110261434 PRSS8
MF	2.60494e-06	23	466	3.71131	Structural molecule activity	http://amigo.geneontology.org/amigo/term/GO:0005198	GO:0005198	KRT84 KRT1 KRT18 OLFM4 VIM BSN GFAP LOC100737030 KRT35 KRT15 LOC100515166 LOC100737113 KRT20 KRT12 KRT28 KRT24 KRT31 KRT23 KRT10 RPS27A KRT40 KRT2
MF	4.88996e-06	54	1948	2.08444	Cation binding	http://amigo.geneontology.org/amigo/term/GO:0043169	GO:0043169	EP300 LRRK2 MEP1A ANPEP PEPD FTL SMPDL3B MEP1B ANXA2 ANXA1 CDH17 S100A9 S100A8 S100A7 CREBBP ANXA4 ZGRF1 ENPEP SNCA PNLIPRP2 BSN TF CPB1 MME ATP11B CDHR5 NAALADL1 CDHR2 FTH1 CPO CPA5 ENPP7 ACE ACACA ADA SOD1 SYT5 DPEP1 ZNF638 KMT2A LAP3 NUP42 CDH1 ENPP3 ZC3H11A AMY2 LTF ACP5 S100A12 JCHAIN PGLYRP1 SOD2
MF	6.9619e-06	52	1867	2.09433	Metal ion binding	http://amigo.geneontology.org/amigo/term/GO:0046872	GO:0046872	EP300 LRRK2 MEP1A ANPEP PEPD FTL SMPDL3B MEP1B ANXA2 ANXA1 CDH17 S100A9 S100A8 S100A7 CREBBP ANXA4 ZGRF1 ENPEP SNCA PNLIPRP2 BSN TF CPB1 MME ATP11B CDHR5 NAALADL1 CDHR2 FTH1 CPO CPA5 ENPP7 ACE ACACA ADA SOD1 SYT5 DPEP1 ZNF638 KMT2A LAP3 NUP42 CDH1 ENPP3 ZC3H11A LTF ACP5 S100A12 PGLYRP1 SOD2
MF	6.9619e-06	32	877	2.74369	Transition metal ion binding	http://amigo.geneontology.org/amigo/term/GO:0046914	GO:0046914	EP300 MEP1A ANPEP PEPD FTL SMPDL3B MEP1B S100A8 S100A7 CREBBP ZGRF1 ENPEP SNCA TF CPB1 MME NAALADL1 FTH1 CPO CPA5 ENPP7 ACE ADA SOD1 DPEP1 ZNF638 KMT2A LAP3 ENPP3 LTF ACP5 PGLYRP1
MF	0.000123696	24	640	2.81979	Zinc ion binding	http://amigo.geneontology.org/amigo/term/GO:0008270	GO:0008270	EP300 MEP1A ANPEP SMPDL3B MEP1B S100A8 CREBBP ZGRF1 ENPEP SNCA CPB1 MME NAALADL1 CPO CPA5 ENPP7 ACE ADA SOD1 DPEP1 ZNF638 KMT2A ENPP3 PGLYRP1
MF	0.00176382	24	761	2.37144	Enzyme regulator activity	http://amigo.geneontology.org/amigo/term/GO:0030234	GO:0030234	A2M GAPDH LRRK2 SERPINB1 ANXA2 SERPINB8 ANXA1 EVI5 SNCA SERPING1 C3 APC FN1 TRIO NPM1 LXN DPEP1 PZP CSTA LTF ARHGEF3 PREX1 SERPINB6 SERPINF2
MF	0.0173519	28	1167	1.80415	Molecular function regulator	http://amigo.geneontology.org/amigo/term/GO:0098772	GO:0098772	A2M GAPDH LRRK2 SERPINB1 ANXA2 SERPINB8 ANXA1 EVI5 SNCA GDF2 SERPING1 C3 APC DPP4 FN1 DPP6 TRIO NPM1 LXN DPEP1 TTR PZP CSTA LTF ARHGEF3 PREX1 SERPINB6 SERPINF2
MF	0.0279375	30	1336	1.6885	Enzyme binding	http://amigo.geneontology.org/amigo/term/GO:0019899	GO:0019899	BCL2L14 A2M TPI1 LRRK2 NEK9 JAK1 SHPRH ANXA2 ADAM10 DIS3L LAMP1 AP1B1 GOLGA4 PRTN3 FLT4 APC DPP4 FN1 NPM1 GRB2 ACE CDK5RAP3 SOD1 WWOX KRT79 CSTA ELANE STOM SERPINB6
MF	0.0292045	16	565	2.1294	Calcium ion binding	http://amigo.geneontology.org/amigo/term/GO:0005509	GO:0005509	ANXA2 ANXA1 CDH17 S100A9 S100A8 S100A7 ANXA4 SNCA PNLIPRP2 CDHR5 NAALADL1 CDHR2 SYT5 CDH1 ENPP3 S100A12
KEGG	4.63918e-13	19	95	10.9145	Pancreatic secretion	http://www.genome.jp/kegg-bin/show_pathway?ssc04972	ssc04972	CELA2A CLCA4 CLCA1 CLCA2 PNLIP PNLIPRP1 PNLIPRP2 CPB1 try CPA5 LOC100739735 CTRB2 CTRL AMY2 BST1 LOC100621820 LOC100302368 LOC110261434 NA
KEGG	4.63918e-13	17	69	13.4454	Staphylococcus aureus infection	http://www.genome.jp/kegg-bin/show_pathway?ssc05150	ssc05150	KRT18 NPG3 C3 LOC100737030 KRT35 KRT15 LOC100515166 LOC100737113 KRT20 KRT12 KRT28 KRT24 KRT31 KRT23 ITGB2 KRT10 KRT40
KEGG	1.37023e-09	16	98	8.90978	Protein digestion and absorption	http://www.genome.jp/kegg-bin/show_pathway?ssc04974	ssc04974	MEP1A CELA2A MEP1B CPB1 MME ACE2 XPNPEP2 DPP4 try CPA5 LOC100739735 CTRB2 CTRL LOC100621820 LOC100302368 LOC110261434
KEGG	4.28945e-07	15	126	6.49672	Estrogen signaling pathway	http://www.genome.jp/kegg-bin/show_pathway?ssc04915	ssc04915	KRT18 GRB2 LOC100737030 KRT35 KRT15 LOC100515166 LOC100737113 KRT20 KRT12 KRT28 KRT24 KRT31 KRT23 KRT10 KRT40
KEGG	7.92947e-05	7	34	11.2355	Starch and sucrose metabolism	http://www.genome.jp/kegg-bin/show_pathway?ssc00500	ssc00500	LOC100737183 SI MGAM2 ENPP3 AMY2 MGAM NA
KEGG	0.000562698	7	46	8.3045	Carbohydrate digestion and absorption	http://www.genome.jp/kegg-bin/show_pathway?ssc04973	ssc04973	CACNA1D SI LCT MGAM2 AMY2 MGAM NA
KEGG	4.77544e-05	6	20	16.3717	Renin-angiotensin system	http://www.genome.jp/kegg-bin/show_pathway?ssc04614	ssc04614	ANPEP ENPEP MME ACE2 ACE KLK1
KEGG	0.0282676	4	25	8.73159	Vitamin digestion and absorption	http://www.genome.jp/kegg-bin/show_pathway?ssc04977	ssc04977	PNLIP CBLIF FOLH1B PLB1

## Sheet: Table S3
Table S3. Gene ontology (GO) and KEGG Pathways Enrichment Analysis of Differentially Abundant Proteins (DAP). Biological Process (BP), Molecular Function (MF), and Cellular Component (CC)
Category	Term GO	Count	Enrichment FDR	Regulation	Pathway Genes	Fold Enrichment	URL	GO	Genes
BP	Intermediate filament cytoskeleton organization	3	0.0321002	Down	41	40.9756	http://amigo.geneontology.org/amigo/term/GO:0045104	GO:0045104	LOC106506651 KRT18 KRT20
BP	Intermediate filament-based process	3	0.0321002	Down	42	40	http://amigo.geneontology.org/amigo/term/GO:0045103	GO:0045103	LOC106506651 KRT18 KRT20
BP	Complement activation, lectin pathway	2	0.0321523	Down	8	140	http://amigo.geneontology.org/amigo/term/GO:0001867	GO:0001867	SERPING1 FCN2
CC	Extracellular space	9	0.00338323	Up	667	5.52185	http://amigo.geneontology.org/amigo/term/GO:0005615	GO:0005615	SNCA ASAH2 PNLIP AZU1 CTRL PZP LGALS3BP SERPINB6 SERPINF2
CC	Keratin filament	3	0.00727049	Down	58	28.9655	http://amigo.geneontology.org/amigo/term/GO:0045095	GO:0045095	LOC106506651 KRT18 LOC106507258
CC	Intermediate filament	3	0.0163083	Down	84	20	http://amigo.geneontology.org/amigo/term/GO:0005882	GO:0005882	LOC106506651 KRT18 LOC106507258
CC	Autolysosome	2	0.00727049	Down	9	124.444	http://amigo.geneontology.org/amigo/term/GO:0044754	GO:0044754	LRRK2 LAMP1
CC	Secondary lysosome	2	0.00727049	Down	10	112	http://amigo.geneontology.org/amigo/term/GO:0005767	GO:0005767	LRRK2 LAMP1
CC	Multivesicular body	2	0.0166492	Down	20	56	http://amigo.geneontology.org/amigo/term/GO:0005771	GO:0005771	LRRK2 LAMP1
MF	Catalytic activity, acting on a protein	12	0.0201877	Up	1876	2.61768	http://amigo.geneontology.org/amigo/term/GO:0140096	GO:0140096	SHPRH METAP1 FLT1 SSH1 AZU1 FLT4 DPP6 DPEP1 LOC100739735 CTRL FOLH1B LOC100621820
MF	Hydrolase activity	15	0.00121154	Up	1841	3.33431	http://amigo.geneontology.org/amigo/term/GO:0016787	GO:0016787	ATAD2B METAP1 SSH1 ASAH2 PNLIP PNLIPRP1 AZU1 LCT DPP6 DPEP1 LOC100739735 CTRL FOLH1B AMY2 LOC100621820
MF	Peptidase activity	8	0.00212432	Up	572	5.72351	http://amigo.geneontology.org/amigo/term/GO:0008233	GO:0008233	METAP1 AZU1 DPP6 DPEP1 LOC100739735 CTRL FOLH1B LOC100621820
MF	Serine-type endopeptidase activity	4	0.0125967	Up	164	9.98124	http://amigo.geneontology.org/amigo/term/GO:0004252	GO:0004252	AZU1 LOC100739735 CTRL LOC100621820
MF	Serine hydrolase activity	5	0.00212432	Up	182	11.2426	http://amigo.geneontology.org/amigo/term/GO:0017171	GO:0017171	AZU1 DPP6 LOC100739735 CTRL LOC100621820
MF	Serine-type peptidase activity	5	0.00212432	Up	178	11.4952	http://amigo.geneontology.org/amigo/term/GO:0008236	GO:0008236	AZU1 DPP6 LOC100739735 CTRL LOC100621820
MF	Peptidase regulator activity	5	0.00165985	Up	155	13.201	http://amigo.geneontology.org/amigo/term/GO:0061134	GO:0061134	SNCA DPEP1 PZP SERPINB6 SERPINF2
MF	Peptidase inhibitor activity	5	0.00121154	Up	132	15.5012	http://amigo.geneontology.org/amigo/term/GO:0030414	GO:0030414	SNCA DPEP1 PZP SERPINB6 SERPINF2
MF	Endopeptidase regulator activity	5	0.00121154	Up	127	16.1114	http://amigo.geneontology.org/amigo/term/GO:0061135	GO:0061135	SNCA DPEP1 PZP SERPINB6 SERPINF2
MF	Exopeptidase activity	3	0.0132975	Up	74	16.5904	http://amigo.geneontology.org/amigo/term/GO:0008238	GO:0008238	METAP1 DPEP1 FOLH1B
MF	Endopeptidase inhibitor activity	5	0.00121154	Up	119	17.1946	http://amigo.geneontology.org/amigo/term/GO:0004866	GO:0004866	SNCA DPEP1 PZP SERPINB6 SERPINF2
MF	Cysteine-type endopeptidase inhibitor activity	2	0.0425672	Up	36	22.735	http://amigo.geneontology.org/amigo/term/GO:0004869	GO:0004869	SNCA DPEP1
MF	Metalloexopeptidase activity	3	0.0048234	Up	48	25.5769	http://amigo.geneontology.org/amigo/term/GO:0008235	GO:0008235	METAP1 DPEP1 FOLH1B
MF	Ferric iron binding	2	0.0157949	Up	20	40.9231	http://amigo.geneontology.org/amigo/term/GO:0008199	GO:0008199	FTL FTH1
MF	Triglyceride lipase activity	2	0.0136703	Up	18	45.4701	http://amigo.geneontology.org/amigo/term/GO:0004806	GO:0004806	PNLIP PNLIPRP1
MF	Cysteine-type endopeptidase inhibitor activity involved in apoptotic process	2	0.0119963	Up	15	54.5641	http://amigo.geneontology.org/amigo/term/GO:0043027	GO:0043027	SNCA DPEP1
MF	Vascular endothelial growth factor-activated receptor activity	2	0.00212432	Up	6	136.41	http://amigo.geneontology.org/amigo/term/GO:0005021	GO:0005021	FLT1 FLT4
MF	Structural molecule activity	7	0.00289765	Down	466	8.41202	http://amigo.geneontology.org/amigo/term/GO:0005198	GO:0005198	KRT18 LOC100737030 KRT15 KRT20 KRT28 RPS27A KRT40
	KEGG Pathway	nGenes	Enrichment FDR	Highest_mean condition	Pathway Genes	Fold Enrichment	URL	KEGG	Genes
	Staphylococcus aureus infection	6	1.34935e-07	NFD	69	48.6957	http://www.genome.jp/kegg-bin/show_pathway?ssc05150	ssc05150	KRT18 LOC100737030 KRT15 KRT20 KRT28 KRT40
	Pancreatic secretion	7	1.57103e-07	CAS	95	30.1538	http://www.genome.jp/kegg-bin/show_pathway?ssc04972	ssc04972	CLCA2 PNLIP PNLIPRP1 LOC100739735 CTRL AMY2 LOC100621820
	Estrogen signaling pathway	6	2.57513e-06	NFD	126	26.6667	http://www.genome.jp/kegg-bin/show_pathway?ssc04915	ssc04915	KRT18 LOC100737030 KRT15 KRT20 KRT28 KRT40
	Lysosome	3	0.0248575	NFD	121	13.8843	http://www.genome.jp/kegg-bin/show_pathway?ssc04142	ssc04142	GUSB LAMP1 AP1B1
	Protein digestion and absorption	3	0.0290287	CAS	98	12.5275	http://www.genome.jp/kegg-bin/show_pathway?ssc04974	ssc04974	LOC100739735 CTRL LOC100621820
	Vitamin digestion and absorption	2	0.0290287	CAS	25	32.7385	http://www.genome.jp/kegg-bin/show_pathway?ssc04977	ssc04977	PNLIP FOLH1B
	Ferroptosis	2	0.0462149	CAS	42	19.4872	http://www.genome.jp/kegg-bin/show_pathway?ssc04216	ssc04216	FTL FTH1
	Carbohydrate digestion and absorption	2	0.0462149	CAS	46	17.7926	http://www.genome.jp/kegg-bin/show_pathway?ssc04973	ssc04973	LCT AMY2
	Fat digestion and absorption	2	0.0462149	CAS	41	19.9625	http://www.genome.jp/kegg-bin/show_pathway?ssc04975	ssc04975	PNLIP PNLIPRP1
	Kaposi sarcoma-associated herpesvirus infection	3	0.0474361	NFD	168	10	http://www.genome.jp/kegg-bin/show_pathway?ssc05167	ssc05167	EP300 PREX1 RPS27A
